# Supplementary material for: Discovery of a rapidly evolving yeast defense factor, KTD1, against the secreted killer toxin K28
Source: Proc Natl Acad Sci U S A. 2023 Feb 17;120(8):e2217194120. doi: 10.1073/pnas.2217194120 (PMC9974470; doi:10.1073/pnas.2217194120)
Supplement: Supplementary file 3 — Dataset S02 (XLSX) [file pnas.2217194120.sd02.xlsx]

## Sheet: Dataset S2a - DUP240 copy num
Gene		Copies per strain
Name	ID	RM	M22	YJM981	I14	CLIB413	273614	PW5	BY	YJM454	YJM145	Y10	CLIB219	YPS1009	CBS2888	YPS163	YJM978
DFP1	YAR023C	1	1*	1	1	1	1	1*	1*	1*	1*	1	1	1	1	1	1*
UIP3	YAR027W	1	0	1	1	1	1	0	1	0	0	1	0	1	1	0	0
KTD1	YAR028W	1*	0	1*	1	1	1	0	1	0	0	1	0	1	1	1	0
YAR029W	YAR029W	1	0	1	1	1	1	0	1	0	0	1	1	1	1	2	1
PRM9	YAR031W	1*	0	1	1	0	1	0	1	0	0	1	0	0	0	1	0
MST27/MST28	YAR033W	1	0	1	1	0	1	0	2	0	0	1	1*	2	1	1	2
PRM8	YGL053W	0	0	0	1	0	0	0	1	0	0	0	0	0	1	0	1
DFP3	YCR007C	1	1	1	1	1	1	1	1	1	1	1	1	1	1	1	1
DFP4	YHL044W	1	1	1	1	1	1	1*	1	1	1	1*	1	1	1	1	1
DFP11	YSC0056	0	1	0	0	0	0	1	0	1	1	0	0	0	0	0	0
DFP12	YSC0057	0	1	0	0	0	0	2	0	1	1	0	0	0	0	0	0
DFP13	YSC0058	0	1	0	0	0	0	2	0	1	1	0	0	0	0	0	0
DFP14	YSC0059	0	1	0	0	0	0	1	0	1	1	0	0	0	0	0	0
DFP15	YSC0060	0	0	0	0	0	0	0	0	0	0	0	0	0	0	0	1
DFP16	YSC0061	0	0	0	1	0	0	0	0	0	0	0	0	0	0	0	1
DFP17	YSC0062	0	0	0	0	0	0	0	0	0	0	0	1	0	0	0	1
DFP18	YSC0063	0	0	0	1	0	0	0	0	0	0	0	1	0	0	0	0
DFP19	YSC0064	0	0	0	1	0	0	0	0	0	0	0	1	0	0	0	2
DFP20	YSC0065	0	0	0	0	1	0	0	0	0	0	0	0	0	0	0	0
DFP21	YSC0066	0	0	0	0	0	0	0	0	0	0	0	1	0	0	0	0
DFP22	YSC0067	0	0	0	1	0	0	0	0	0	0	0	0	0	0	1	0
DFP23	YSC0068	0	0	0	1	0	0	0	0	1	0	1	0	0	0	1	0
DFP24	YSC0069	0	0	0	0	0	0	1	0	0	0	0	0	0	0	0	0
DFP25	YSC0070	0	0	0	0	0	0	0	0	0	0	0	0	0	0	1	0
DFP26		0	0	0	0	1	0	0	0	0	0	0	1	1*	0	0	0

## Sheet: Dataset S2b - DUP240 sequences
Gene	Strain	Chromosome	Strand	Intact	Start	End	Within 30 kb of tel	Length	Sequence
DFP1	273614	chrI	-	yes	160802	161524	F	723	ATGCAACCTTATTTAAAAAAAAACACTCATGCCACGGACGATCCTAAAGCAAGCCCATTGAAGGAAGGATCTCCTGACAACCCTGAAAGTCCTTTAATCTCAGCTGATATCGTCCTTCCAGAGGATGAGTTTGCATCATACCAGAGTTATTTGCTTTACGAAATTGTACGCGCCAAGTATATAATGATCAATTTCCTCCTTTTTGTCGTGACGATTTTGGCGACTTTAACAGACATTTGGTTTTCTGGTGTTCTCTCCCCTGCCATGGTGATCCGGATATGTTTAGGTGGCTCTATGGTAGTCCTTCAGATATGGTCATTCAGTAGACCAATAAGTAATGAAACATTCCGTACAAAACTTCTACTAGAGGTAATAACTCATAGACCATCGATAGCTGGG…
DFP1	BY	chrI	-	no	180051	180590	F	540	ATGATCAATTTCCTCCTTTTTGTCTTGACGATTTTGGCGACTTTAACAAACATTTGGTTTTCTGGTGTTCTCTCCCCTGCCATGGTGATCCGGATATGTTTAGGTGGCTCTATGGTAGTCCTTCAGATATGGTCATTCAGTAGACCAATAAGTAATGAAACATTCCGTACAAAACTTCTACTAGAGGTAATAACTCATAGACCATCGATAGCTGGGAAAGAATGGAAAACCATAACGTATAACATGAATCAATATTTGTTCAAGGCTGGCTTATGGAAAACACCATACCACTTTTTTTGTGAACACCAGTGCTATGAATTTTTCAAGGATCTCATAAAGGGAAAATATCCTGATGTACAGTGGGATACAGCGAATACACAGCCGTTCATCAGTGTTCCA…
DFP1	CBS2888	chrI	-	yes	166985	167899	F	915	ATGTTCCCATCCTTGTTACGATATATACTTTCATCTGGGGGCGCTAAAGAAAGCGAAAAGCTACATACAGTTGAAAAAAAGGAAAATACCAATTGGGGTTTGAAATGTTCGACACATTCAAGTCTATTTCTCCTAAGCTATCAGGATAAGGTTTACTTGACTTGTAAGCAAAAGCAAGTTAAATCGTTTGTTAAACATGCAACCTTATTTAAAAAAAAACACTCATGTCACGATCCTAAAGCAACCCCATTGAAGGAAGGATCTCCTGACAACCCTGAAAGTCCTTTAATCTCAGCTGATATCGTCCTTCCAGAGGATGAGTTTGCATCATACCAGAGTTATTTGCTTTACGAAATTGTACGCGCCAAGTATGTAATGATCAATTTCCTCCTTTTTGTC…
DFP1	CLIB219	chrI	-	yes	169319	170041	F	723	ATGCAACCTTATTTAAAAAAAAACACTCATGTCACGGACGATCCTAAAGCAATCCCATTGAAGGAAGGATCTCCTGACAACCCTGAAAGTCCTTTAATCTCAGCTGATATCGTCCTTCCAGAGGATGAGTTTGCATCATACCAGAGTTATTTGCTTTACGAAATTGTACGCGCCAAGTATATAATGATCAATTTCCTCCTTTTTGTCGTGACGATTTTGGCGACTTTAACAGACATTTGGTTGTCTGGTGTTCTCTCCCCTGCCATGGTGATCCGGATATGTTTAGGTGGCTCTATGGTAGTCCTTCAGATATGGTCATTCAGTAGACCAATAAGTAATGAAACATTCCGTACAAAACTTCTACTAGAGGTAATAACTCATAGACCATCGATAGCTGGG…
DFP1	CLIB413	chrI	-	yes	174930	175652	F	723	ATGCAACCTTATTTAAAAAAAAACACTCATGCCACGGACGATCCTAAAGCAAGCCCATTGAAGGAAGGATCTCCTGACAACCCTGAAAGTCCTTTAATCTCAGCTGATATCGTCCTTCCAGAGGATGAGTTTGCATCATACCAGAGTTATTTGCTTTACGAAATTGTACGCGCCAAGTATATAATGATCAATTTCCTCTTTTTTGTCTTGACGATTTTGGCGACTTTAACAAACATTTGGTTGTCTGGTGTTCTCTCCCCTGCCATGGTGATCCAGATATGTTTAGGTGGCTCTATGCTAGTCCTTCAGATATGGTTATTCAGTAGACCAATAAGTAATGAAACATTCCGTACAAAACTTCTACTAGAGGTAATAACTCATAGACCATCGATAGCTGGG…
DFP1	I14	chrI	-	yes	160641	161363	F	723	ATGCAACCTTATTTAAAAAAAAACACTCATGTCACGGACGATCCTAAAGCAATCCCATTGAAGGAAGGATCTCCTGACAACCCTGAAAGTCCTTTAATCTCAGCTGATATCGTCCTTCCAGAGGATGAGTTTGCATCATACCAGAGTTATTTGCTTTACGAAATTGTACGCGCCAAGTATGTAATGATCAATTTCCTCCTTTTTGTCTTGACGATTTTGTCGACTTTAACAAACATTTGGTTTTCTGGTGTTCTCTCCCCTGCCATGGTGATCCGGATATGTTTAGGTGGCTCTATGGTAGTCCTTCAGATATGGTCATTCAGTAGACCAATAAGTAATGAAACATTCCGTACAAAACTTCTACTAGAGGTAATAACTCATAGACCATCGATAGCTGGG…
DFP1	M22	chrI	-	no	170368	170811	F	444	ATGTATCAACGTGTCACTTCTAGTGTTCAAATATACCTATTTAGTAGACCAATAAGTCATGAAACATTCCGTACAAAACTTCTACTGCAGGTAATAACTCATAGACCATCGATAGGTGGGAAACAATGGAAAACCATAACGTATAACATGAATCAATATTTGTTCAAGGCTGGCTTATGGAAAACACGATACCACTTTTTTTGTGAACACCAGTGCTATGAATTTTTCAAGGATCTCATAAAGGGAAAATATCCTGATGTACAGTGGGATACAGCGAATACACAGCCGTTCATCAGTGTTCCAGAAAATCAGGCTGCAACTCATAATTCTGATGTTGAACCAACCGTAAAGTGGTGCCTCTTTAAAGCAGCCGAAATTCAAGCCCATGCTGTGCGGGAA…
DFP1	PW5	chrI	-	no	166744	167187	F	444	ATGTATCAACGTGTCACTTCTAGTGTTCAAATATACCTATTTAGTAGACCAATAAGTCATGAAACATTCCGTACAAAACTTCTACTGCAGGTAATAACTCATAGACCATCGATAGGTGGGAAACAATGGAAAACCATAACGTATAACATGAATCAATATTTGTTCAAGGCTGGCTTATGGAAAACACGATACCACTTTTTTTGTGAACACCAGCGCTATGAATTTTTCAAGGATCTCATAAAGGGAAAATATCCTGATGTACAGTGGGATACAGCGAATACACAGCCGTTCATCAGTGTTCCAGAAAATCAGGCTGCAACTCATAATTCTGATGTTGAACCAACCGTAAAGTGGTGCCTCTTTAAAGCAGCCGAAATTCAAGCCCATGCTGTGCGGGAA…
DFP1	RM	chrI	-	yes	157871	158593	F	723	ATGCAACCTTATTTAAAAAAAAACACTCATGCCACGGACGATCCTAAAGCAAGCCCATTGAAGGAAGGATCTCCTGACAACCCTGAAAGTCCTTTAATCTCAGCTGATATCGTCCTTCCAGAGGATGAGTTTGCATCATACCAGAGTTATTTGCTTTACGAAATTGTACGCGCCAAGTATATAATGATCAATTTCCTCCTTTTTGTCGTGACGATTTTGGCGACTTTAACAGACATTTGGTTTTCTGGTGTTCTCTCCCCTGCCATGGTGATCCGGATATGTTTAGGTGGCTCTATGGTAGTCCTTCAGATATGGTCATTCAGTAGACCAATAAGTAATGAAACATTCCGTACAAAACTTCTACTAGAGGTAATAACTCATAGACCATCGATAGCTGGG…
DFP1	Y10	chrI	-	yes	183545	184267	F	723	ATGCAACCTTATTTAAAAAAAAACACTCATGCCACGGACGATCCTAAAGCAAGCCCATTGAAGGAAGGATCTCCTGACAACCCTGAAAGTCCTTTAATCTCAGCTGATATCGTCCTTCCAGAGGATGAGTTTGCATCATACCAGAGTTATTTGCTTTACGAAATTGTACGCGCCAAGTATATAATGATCAATTTCCTCTTTTTTGTCTTGACGATTTTGGCGACTTTAACAAACATTTGGTTGTCTGGTGTTCTCTCCCCTGCCATGGTGATCCAGATATGTTTAGGTGGCTCCATGCTAGTCCTTCAGATATGGTTATTCAGTAGACCAATAAGTAATGAAACATTCCGTACAAAACTTCTACTAGAGGTAATAACTCATAGACCATCGATAGCTGGG…
DFP1	YJM145	chrI	-	no	163996	164439	F	444	ATGTATCAACGTGTCACTTCTAGTGTTCAAATATACCTATTTAGTAGACCAATAAGTCATGAAACATTCCGTACAAAACTTCTACTGCAGGTAATAACTCATAGACCATCGATAGGTGGGAAACAATGGAAAACCATAACGTATAACATGAATCAATATTTGTTCAAGGCTGGCTTATGGAAAACACGATACCACTTTTTTTGTGAACACCAGTGCTATGAATTTTTCAAGGATCTCATAAAGGGAAAATATCCTGATGTACAGTGGGATACAGCGAATACACAGCCGTTCATCAGTGTTCCAGAAAATCAGGCTGCAACTCATAATTCTGATGTTGAACCAACCGTAAAGTGGTGCCTCTTTAAAGCAGCCGAAATTCAAGCCCATGCTGTGCGGGAA…
DFP1	YJM454	chrI	-	no	170370	170813	F	444	ATGTATCAACGTGTCACTTCTAGTGTTCAAATATACCTATTTAGTAGACCAATAAGTCATGAAACATTCCGTACAAAACTTCTACTGCAGGTAATAACTCATAGACCATCGATAGGTGGGAAACAATGGAAAACCATAACGTATAACATGAATCAATATTTGTTCAAGGCTGGCTTATGGAAAACACGATACCACTTTTTTTGTGAACACCAGTGCTATGAATTTTTCAAGGATCTCATAAAGGGAAAATATCCTGATGTACAGTGGGATACAGCGAATACACAGCCGTTCATCAGTGTTCCAGAAAATCAGGCTGCAACTCATAATTCTGATGTTGAACCAACCGTAAAGTGGTGCCTCTTTAAAGCAGCCGAAATTCAAGCCCATGCTGTGCGGGAA…
DFP1	YJM978	chrI	-	no	170363	170902	F	540	ATGATCAATTTCCTCCTTTTTGTCTTGACGATTTTGGCGACTTTAACAAACATTTGGTTTTCTGGTGTTCTCTCCCCTGCCATGGTGATCCGGATATGTTTAGGTGGCTCTATGGTAGTCCTTCAGATATGGTCATTCAGTAGACCAATAAGTAATGAAACATTCCGTACAAAACTTCTACTAGAGGTAATAACTCATAGACCATCGATAGCTGGGAAAGAATGGAAAACCATAACGTATAACATGAATCAATATTTGTTCAAGGCTGGCTTATGGAAAACACCATACCACTTTTTTTGTGAACACCAGTGCTATGAATTTTTCAAGGATCTCATAAAGGGAAAATATCCTGATGTACAGTGGGATACAGCGAATACACAGCCGTTCATCAGTGTTCCA…
DFP1	YJM981	chrI	-	yes	168695	169417	F	723	ATGCAACCTTATTTAAAAAAAAACACTCATGCCACGGACGATCCTAAAGCAAGCCCATTGAAGGAAGGATCTCCTGACAACCCTGAAAGTCCTTTAATCTCAGCTGATATCGTCCTTCCAGAGGATGAGTTTGCATCATACCAGAGTTATTTGCTTTACGAAATTGTACGCGCCAAGTATATAATGATCAATTTCCTCCTTTTTGTCGTGACGATTTTGGCGACTTTAACAGACATTTGGTTTTCTGGTGTTCTCTCCCCTGCCATGGTGATCCGGATATGTTTAGGTGGCTCTATGGTAGTCCTTCAGATATGGTCATTCAGTAGACCAATAAGTAATGAAACATTCCGTACAAAACTTCTACTAGAGGTAATAACTCATAGACCATCGATAGCTGGG…
DFP1	YPS1009	chrI	-	yes	179348	180070	F	723	ATGCAACCTTATTTAAAAAAAAACACTCATGTCACGGACGATCCTAAAGCAACCCCATTGAAGGAAGGATCTCCTGACAACCCTGAAAGTCCTTTAATCTCAGCTGATATCGTCCTTCCAGAGGATAAGTTTGCATCATACCAGAGTTATTTGCTTTACGAAATTGTACGCGCCAAGTATGTAATGATCAATTTCCTCCTTTTTGTCGTGACGATTTTGGCGACTTTAACAAACATTTGGTTTTCTGGTGTTCTCTCCCCTGCCATGGTGATCCGGATATGTTTAGGTGGCTCTATGCTAGTCCTTCAGATATGGTCATTCAGTAGACCAATAAGTAATGAAACATTCCGTACAAAACTTCTACTAGAGGTAATAACTCATAGACCATCGATAACTGGG…
DFP1	YPS163	chrI	-	yes	164177	164899	F	723	ATGCAACCTTATTTAAAAAAAAACACTCATGTCACGGACGATCCTAAAGCAACCCCATTGAAGGAAGGATCTCCTGACAACCCTGAAAGTCCTTTAATCTCAGCTGATATCGTCCTTCCAGAGGATGAGTTTGCATCATACCAGAGTTATTTGCTTTACGAAATTGTACGCGCCAAGTATGTAATGATCAATTTCCTCCTTTTTGTCTTGACGATTTTGTCGACTTTAACAAACATTTGGTTTTCTGGTGTTCTCTCCCCTGCCATGGTGATCCGGATATGTTTAGGTGGCTCTGGGCTAGTCCTTCAGATATGGTCATTCAGTAGACCAATAAGTAATGAAACATTCCGTACAAAACTTCTACTAGAGGTAATAACTCATAGACCATCGATAGCTGGG…
DFP11	M22	chrI	+	yes	180638	181360	F	723	ATGGAAGCCCCTTCAGAAATTACCGATTCCAAATCAGATACATCGAAGGGCCTAGATGCTCAATTAATCGAGAAAAATGTTGCTCTTCCTAAAGACATATTCCGTTCGTATCTGAGTTATTGTATCTATGACATGCTTCGTTATAAACCGATAATGGTTCCGGGCGCGGTATCCGTGGGTTCAGTTTTATCGATCGTGTTTTTGCACGACAACATCGCTTGCGTTGTCATTTCCGCAGTACTGGCTGGTATTTCCTTGTTCGCTTTAATGATTGTAGGTGATGGTTATCTAAAGCCGGTCAGTCGTCGAGATTTTGAGACCGAGCTTTTAGTAGAAGTCATCACACGTAAACCAGCGGTAGAAGGGAAAGAATGGAAGATTATCACATACAAAATGAAC…
DFP11	PW5	chrI	+	yes	178458	179180	F	723	ATGGAAGCCCCTTCAGAAATTACCGATTCCAAATCAGATACATCGAAGGGCCTAGATGCTCAATTAATCGAGAAAAATGTTGCTCTTCCTAAAGACATATTCCGTTCGTATCTGAGTTATTGTATCTATGACATGCTTCGTTATAAACCGATAATGGTTCCGGGCGCGGTATCCGTGGGTTCAGTTTTATCAATCGTGTTTTTGCACGACAACATCGCTTGCGTTGTCATTTCCGCAGTACTGGCTGGTATTTCCTTGTTCGCTTTAATGATTGTAGGTGATGGTTATCTAAAGCCGGTCAATCGTCGAGATTTTGAGACCGAGCTTTTATTAGAAGTCATCACACGTAAACCAGCGGTAGAAGGGAAAGAATGGAAGATTATCACATACAAAATGAAC…
DFP11	YJM145	chrI	+	yes	180189	180911	F	723	ATGGAAGCCCCTTCAGAAATTACCGATTCCAAATCAGATACATCGAAGGGCCTAGATGCTCAATTAATCGAGAAAAATGTTGCTCTTCCTAAAGACATATTCCGTTCGTATCTGAGTTATTGTATCTATGACATGCTTCGTTATAAACCGATAATGGTTCCGGGCGCGGTATCCGTGGGTTCAGTTTTATCGATCGTGTTTTTGCACGACAACATCGCTTGCGTTGTCATTTCCGCAGTACTGGCTGGTATTTCCTTGTTCGCTTTAATGATTGTAGGTGATGGTTATCTAAAGCCGGTCAGTCGTCGAGATTTTGAGACCGAGCTTTTAGTAGAAGTCATCACACGTAAACCAGCGGTAGAAGGGAAAGAATGGAAGATTATCACATACAAAATGAAC…
DFP11	YJM454	chrI	+	yes	180640	181362	F	723	ATGGAAGCCCCTTCAGAAATTACCGATTCCAAATCAGATACATCGAAGGGCCTAGATGCTCAATTAATCGAGAAAAATGTTGCTCTTCCTAAAGACATATTCCGTTCGTATCTGAGTTATTGTATCTATGACATGCTTCGTTATAAACCGATAATGGTTCCGGGCGCGGTATCCGTGGGTTCAGTTTTATCGATCGTGTTTTTGCACGACAACATCGCTTGCGTTGTCATTTCCGCAGTACTGGCTGGTATTTCCTTGTTCGCTTTAATGATTGTAGGTGATGGTTATCTAAAGCCGGTCAGTCGTCGAGATTTTGAGACCGAGCTTTTAGTAGAAGTCATCACACGTAAACCAGCGGTAGAAGGGAAAGAATGGAAGATTATCACATACAAAATGAAC…
DFP12	M22	chrI	+	yes	178920	179627	F	708	ATGCAAGCCTCTTCAGAAAATGCCAGTACCAAATTAGATACGTTAAGTGAGCCTAGTGCACATTTAATCGAGGAGAATGTGGCTCTTCCAGAGGACATATTCAGCTCGTACTGGAGCTACCTGTTCCACGAAGTGCTTCACAATATAGTGATAATGATTATGTTCTCAGTTAACGTGTGTTTAACCCTATTGTTTCTGTTTTTTCCTCATAAAAAAGTTCATTTCTTTTATGTGCTTTCGTGGGTGGTTTCCGGTTTCATATTATTGGTTTCTTCTATTGTATTCGCGAAACCAATCAATGATCAAGATTTTAAGATTAACCTTCTGATCGAAGTCATTGCACGTAAACCAGCAGTAAAGGGAAAAGAATGGAGGACAATAACATACAACATGAACCAA…
DFP12	PW5	chrI	+	yes	176757	177464	F	708	ATGCAAGCCTCTTCAGAAAATGCCGATACCAAATTAGATACGTTAAGTGAGCCTAGTGCACATTTAATCGAGGAGAATGTGGCTCTTCCAGAGGACATATTCAGCTCGTACTGGAGCTACCTGTTCCACGAAGTGCTTCACAATATAGTGATAATGATTATGTTCTCAGTTAACGTGTGTTTAGCCCTATTGTTTCTGTTTTTTCCTCATAGAAAAGTTCATTTCTTTTATGTGCTTTCGTGGGTGGTTTCCGGTTTCATATTATTGGTTTCTTCTATTGTATTCACGAAACCAATCAATGATCAAGATTTTAAGATTAACCTTCTGATCGAAGTCATTGCACGTAAACCAGCAGTAAAGGGAAAAGAATGGAGGACAATAACATACAACATGAACCAA…
DFP12	PW5	chrXII	-	yes	914393	915100	F	708	ATGCAAGCCTCTTCAGAAAATGCCGATACCAAATTAGATACGTTAAGTGAGCCTAGTGCACATTTAATCGAGGAGAATGTGGCTCTTCCAGAGGACATATTCAGCTCGTACTGGAGCTACCTGTTCCACGAAGTGCTTCACAATATAGTGATAATGATTATGTTCTCAGTTAACGTGTGTTTAGCCCTATTGTTTCTGTTTTTTCCTCATAAAAAAGTTCATTTCTTTTATGTGCTTTCGTGGGTGGTTTCCGGTTTCATATTATTGGTTTCTTCTATTGTATTCACGAAACCAATCAATGATCAAGATTTTAAGATTAACCTTCTGATCGAAGTCATTGCACGTAAACCAGCAGTAAAGGGAAAAGAATGGAGGACAATAACATACAACATGAACCAA…
DFP12	YJM145	chrI	+	yes	178471	179178	F	708	ATGCAAGCCTCTTCAGAAAATGCCAGTACCAAATTAGATACGTTAAGTGAGCCTAGTGCACATTTAATCGAGGAGAATGTGGCTCTTCCAGAGGACATATTCAGCTCGTACTGGAGCTACCTGTTCCACGAAGTGCTTCACAATATAGTGATAATGATTATGTTCTCAGTTAACGTGTGTTTAACCCTATTGTTTCTGTTTTTTCCTCATAAAAAAGTTCATTTCTTTTATGTGCTTTCGTGGGTGGTTTCCGGTTTCATATTATTGGTTTCTTCTATTGTATTCGCGAAACCAATCAATGATCAAGATTTTAAGATTAACCTTCTGATCGAAGTCATTGCACGTAAACCAGCAGTAAAGGGAAAAGAATGGAGGACAATAACATACAACATGAACCAA…
DFP12	YJM454	chrI	+	yes	178922	179629	F	708	ATGCAAGCCTCTTCAGAAAATGCCAGTACCAAATTAGATACGTTAAGTGAGCCTAGTGCACATTTAATCGAGGAGAATGTGGCTCTTCCAGAGGACATATTCAGCTCGTACTGGAGCTACCTGTTCCACGAAGTGCTTCACAATATAGTGATAATGATTATGTTCTCAGTTAACGTGTGTTTAACCCTATTGTTTCTGTTTTTTCCTCATAAAAAAGTTCATTTCTTTTATGTGCTTTCGTGGGTGGTTTCCGGTTTCATATTATTGGTTTCTTCTATTGTATTCGCGAAACCAATCAATGATCAAGATTTTAAGATTAACCTTCTGATCGAAGTCATTGCACGTAAACCAGCAGTAAAGGGAAAAGAATGGAGGACAATAACATACAACATGAACCAA…
DFP13	M22	chrI	+	yes	174493	175188	F	696	ATGCAAACCCCTTCAGAAACTGCCGACGTCAAGTTGGATGTCCTCAACGAACCCAGTGCACATTTAATCGAGGAAAATGTGGCTCTTCCAGAGGACACATTCCGTTCGTATTGGAGTTATTTGCTCTACGAGATGGCTCATTATAAACCAATCATCTTTATGACCCCAATAACTGCGAGTTTGATTTTATCGATTGTGCTTTTTCATGATATCCCAGGTATCCTTACGTTTTCTGTGATATCGCTTCTCCTTTCTATTATCATTTTATTGATCAGTATAGGTACATTCGCAGCCGGGACCTGGGATAAGGATTCCAAGGTTAAGCTTTTATTAGAAGTCATTGCACGTAAACCAGCAGTAGGAGGGAAGGAATGGAGGATAATCGCGCGTAATATGAAT…
DFP13	PW5	chrI	+	yes	170894	171589	F	696	ATGCAAACCCCTTCAGAAACTGCCGACGTCAAGTTGGATGTCCTCAACGAACCCAGTGCACATTTAATCGAGGAAAATGTGGCTCTTCCAGAGGACACATTCCGTTCGTATTGGAGTTATTTGCTCTACGAGATGGCTCATTATAAACCAATCATCTTTATGACCCCAATAACTGCGAGTTTGATTTTATCGATTGTGCTTTTTCATGATATCCCAGGTATCCTTACGTTTTCTGTGATATCGCTTCTCCTTTCTATTATCATTTTATTGATCAGTATAGGTACATTCGCAGCCGGGACCTGGGATAAGGATTCCAAGGTTAAGCTTTTATTAGAAGTCATTGCACGTAAACCAGCAGTAGGAGGGAAGGAATGGAGGATAATCGCGCGTAATATGAAT…
DFP13	PW5	chrXII	-	yes	918800	919495	F	696	ATGCAAACCCCTTCAGAAACTGCCGACGTCAAGTTGGATGTCCTCAACGAACCCAGTGCACATTTAATCGAGGAAAATGTGGCTCTTCCAGAGGACACATTCCGTTCGTATTGGAGTTATTTGCTCTACGAGATGGCTCATTATAAACCAATCATCTTTATGACCCCAATAACTGCGAGTTTGATTTTATCGATTGTGCTTTTTCATGATATCCCAGGTATCCTTACGTTTTCTGTGATATCGCTTCTCCTTTCTATTATCATTTTATTGATCAGTATAGGTACATTCGCAGCCGGGACCTGGGATAAGGATTCCAAGGTTAAGCTTTTATTAGAAGTCATTGCACGTAAACCAGCAGTAGGAGGGAAGGAATGGAGGATAATCGCGCGTAATATGAAT…
DFP13	YJM145	chrI	+	yes	174044	174739	F	696	ATGCAAACCCCTTCAGAAACTGCCGACGTCAAGTTGGATGTCCTCAACGAACCCAGTGCACATTTAATCGAGGAAAATGTGGCTCTTCCAGAGGACACATTCCGTTCGTATTGGAGTTATTTGCTCTACGAGATGGCTCATTATAAACCAATCATCTTTATGACCCCAATAACTGCGAGTTTGATTTTATCGATTGTGCTTTTTCATGATATCCCAGGTATCCTTACGTTTTCTGTGATATCGCTTCTCCTTTCTATTATCATTTTATTGATCAGTATAGGTACATTCGCAGCCGGGACCTGGGATAAGGATTCCAAGGTTAAGCTTTTATTAGAAGTCATTGCACGTAAACCAGCAGTAGGAGGGAAGGAATGGAGGATAATCGCGCGTAATATGAAT…
DFP13	YJM454	chrI	+	yes	174495	175190	F	696	ATGCAAACCCCTTCAGAAACTGCCGACGTCAAGTTGGATGTCCTCAACGAACCCAGTGCACATTTAATCGAGGAAAATGTGGCTCTTCCAGAGGACACATTCCGTTCGTATTGGAGTTATTTGCTCTACGAGATGGCTCATTATAAACCAATCATCTTTATGACCCCAATAACTGCGAGTTTGATTTTATCGATTGTGCTTTTTCATGATATCCCAGGTATCCTTACGTTTTCTGTGATATCGCTTCTCCTTTCTATTATCATTTTATTGATCAGTATAGGTACATTCGCAGCCGGGACCTGGGATAAGGATTCCAAGGTTAAGCTTTTATTAGAAGTCATTGCACGTAAACCAGCAGTAGGAGGGAAGGAATGGAGGATAATCGCGCGTAATATGAAT…
DFP14	M22	chrI	+	yes	177765	178478	F	714	ATGCAAGCCTCTTCAGAAAATGCCAATACCAAATTAGATACGTTAAGTGAGCCTAGTGCACATTTAATCGAGGAAAATGTGGCTCTTCCAGAGGACACATTCCGTTCGTATCTGAGTTATTTGCTCTACGAGATGGCTCATTATAAACCGATAATGGTTCTACTGTCGGTAATCGCAACTTTAGGTGTATTGATTACGCTTTTTCACAATAACGATACCTGCTCTATAATCTTCGGGATATCTCTTTTTATATCCTCTCTAGTTTTGTTGATGGCTTTAATTGCAATGTCGGTAAGGATCAGTGATAGGGATTTCATAATCAAACTTTTATTAGAAGTTATCACACGAAAACCAGCAGGAAAGGGATGGAGAACTGTTGCGTATAATATGAACCAGTAT…
DFP14	PW5	chrXII	-	yes	915542	916255	F	714	ATGCAATGCTTTTCAGGATATAGGAATGGCAAGTTGCGTACGCTCAATGAGGCTGGTACACATTTGATCGAGGAAAATGTGGCTCTTCCAGAGGACACATTCCGTTCGTATCTGAGTTATTTGCTCTACGAGATGGCTCATTATAAACCGATAATGGTTCTACTGTCGGTAATCGCAACTTTAGGTGTATTGATTACGCTTTTTCACAATAACGATACCTGCTCTATAATCTTCGGGATATCTCTTTTTATATCCTCTCTAGTTTTGTTGATGGCTTTAATTGCAATGTCGGTAAGGATCAGTGATAGGGATTTCATAATCAAACTTTTATTAGAAGTTATCACACGAAAACCAGCAGGAAAGGGATGGAGAACTGTTGCGTATAATATGAACCAGTAT…
DFP14	YJM145	chrI	+	yes	177316	178029	F	714	ATGCAAGCCTCTTCAGAAAATGCCAATACCAAATTAGATACGTTAAGTGAGCCTAGTGCACATTTAATCGAGGAAAATGTGGCTCTTCCAGAGGACACATTCCGTTCGTATCTGAGTTATTTGCTCTACGAGATGGCTCATTATAAACCGATAATGGTTCTACTGTCGGTAATCGCAACTTTAGGTGTATTGATTACGCTTTTTCACAATAACGATACCTGCTCTATAATCTTCGGGATATCTCTTTTTATATCCTCTCTAGTTTTGTTGATGGCTTTAATTGCAATGTCGGTAAGGATCAGTGATAGGGATTTCATAATCAAACTTTTATTAGAAGTTATCACACGAAAACCAGCAGGAAAGGGATGGAGAACTGTTGCGTATAATATGAACCAGTAT…
DFP14	YJM454	chrI	+	yes	177767	178480	F	714	ATGCAAGCCTCTTCAGAAAATGCCAATACCAAATTAGATACGTTAAGTGAGCCTAGTGCACATTTAATCGAGGAAAATGTGGCTCTTCCAGAGGACACATTCCGTTCGTATCTGAGTTATTTGCTCTACGAGATGGCTCATTATAAACCGATAATGGTTCTACTGTCGGTAATCGCAACTTTAGGTGTATTGATTACGCTTTTTCACAATAACGATACCTGCTCTATAATCTTCGGGATATCTCTTTTTATATCCTCTCTAGTTTTGTTGATGGCTTTAATTGCAATGTCGGTAAGGATCAGTGATAGGGATTTCATAATCAAACTTTTATTAGAAGTTATCACACGAAAACCAGCAGGAAAGGGATGGAGAACTGTTGCGTATAATATGAACCAGTAT…
DFP15	YJM978	chrI	+	yes	189604	190314	F	711	ATGCAAACACCTTCAGAAAGTACCGATACCAAATTGGATACATCCAACGAACCTAGTGCACATTTGATTGAGGAAAATGTGGCTCTTCCTGAGGAAATATTTCATTCGTACTTCAGTTATTTGCTATATGAAATGGCTCATTGTAAACCGGTAATGATTACGTTCCTGCTTAACACGTGTTTAGTCCTACTGTTTCTATTTTTCCATGATAGCCCCAGTACCATCTTATTCTATATATACTCGTTACTGATTTTCGTTCCCATGTTAGGTGCTTTTATAAAAAGATCCAGGGCACCGATCCAAAATCAAGATTTTGAGGCTGAGCTTCTAGTGGAAGTCATTAAACGTAAACCTGCTGTAAGGGGGAAGGAATGGAGGACTATCACATACAACATGAAC…
DFP16	I14	chrI	+	yes	167207	167917	F	711	ATGCAAGCCCCTTCGGAAAATACCGACGTCAAATTGGATACATCCAACGAACCTAGTGCACATTTGATCGAGGAAAATGTGGCTCTTCCTGAGGAAATATTTCATTCGTACTTGAGTTATATACTTTATGAAATGGTTCATTATATACCGATAGTGATTACGTTCCTGCTTAACACGTGTTTAGTCCTATTGTTTCTATTTTTTCATGATAGCGTCGTTAGCATTTTGTTTTATGTATTTTCGTTGCTCTTTTCCCTTCCCATGTTGTACTATTCTTATGAAGAGTTTACGATACCGATCCAAAATCTAGATTTTGAGATTAATCTTCTTGTCGAAGTCATCAAACGTAAGCCTGCTGTAAAAGGGAAGGAATGGAGGACTATCACATACAACATGAAC…
DFP16	YJM978	chrVII	+	yes	415838	416551	F	714	ATGCAAGCCCCTTCGGAAAATACCGACGTCAAATTGGATACATCCAACGAACCTAGTGCACATTTGATCGAGGAAAATGTGGCTCTTCCTAAGGAAATATTCAGTTCGTACTGGAGTTATGTACTTTATGAAATGGCTCGTTATAAACTGATAGTGATTGTGCTTCTGCTTAACGTGTGTTTAGTCCTATTGTTTCTATTTTTTCATGATAGCGTCGTTAGCATTTTGTTTTATGTATTTTCGTTGCTCTTTTCCCTTCCCATGTTGGGCGCATCTGTAGGTGAGTTCATTATGAAACCGATCCAAAATCAAGATTTTGAGATTAATCTTCTTGTCGAAGTCATCAAACGTAAGCCTGCTGTAAAAGGGAAGGAATGGAGGACTATCACATACAACATG…
DFP17	CLIB219	chrI	+	yes	173461	174171	F	711	ATGCAAACCCCTTCAGAAAATACCGACGTCAAGTTGGATACTCTCGACGAACCCAGTGCACATTTGATCGAGGAAAATGTGGCTCTTCCTAAGGAAATATTCAGTTCGTACTGGAGTTATGTACTTTATGAAATGGCTCGTTATAAACTGATAGTGATTGTGCTTCTGCTTAACGTGTGTTTAGTCCTATTGTTTCTATTTTTTCATGATGGCGTCCTTACCATTTCGTTTTATTCACTATCGTTGATCTTTTGCCTTCCCATGTTGGGTGCATCTGTAGGCGAGTTCACGAAACCGATCCGAAATCAAGATTTTGAGATTAATCTTCTGGTCGAAGTCATCAAACGTAAACCTGCTGTAAGGGGGAAGGAATGGAGGACTATCACATACAACATGAAC…
DFP17	YJM978	chrI	+	yes	186272	186982	F	711	ATGCAAACCCCTTCAGAAAATACCGACGTCAAGTTGGATACTCTCGACGAACCCAGTGCACATTTAATCGAGGAAAATGTGGCTCTTCCTAAGGAAATATTCAGTTCGTACTGGAGTTATGTACCTTATGAAATGGCTCGTTATAAACCGATAGTGATTGTGCTTCTGCTTAACGTATGTTTAGTCCTATTGTTTCTATTTTTTCATGATGGCGTCCTTACCATTTTGTTTTATCTACTATCGTTGATCTTTTGCCTTCCCATGTTGGGTGCATCTGTAGGCGAGTTCACGAAACCGATCCGAAATCAAGATTTTGAGATTAATCTTCTGGTCGAAGTCATCAAACGTAAACCTGCTGTAAGGGGGAAGGAATGGAGGACTATCACATACAACATGAAC…
DFP18	CLIB219	chrI	+	yes	176801	177511	F	711	ATGCAAGCCCCTTCGGAAAATACCGATACCAAATTGGATACATCCAACGAACCTAGTGCACATTTGATTGAGGAAAATGTGGCTCTTCCAGAGGATACATTCAATTCGTACTGGAGTTATGTACTTTATGAAATGACTCGTTATAAACTGATAGTGATTGTGCTTCTGCTTAACGTGTGTTTAGTCCTATTGTTTCTATTTTTTCATTATAGCTTCGTTAGCACTTTTTTTTATGTATTTTCGTTGCTCCTTTCCCTTCCCATGTTGTACTATTCTTATGAAGAGTTTACGATACCGATCCAAAATCAAGATTTTGAGGCTGAGCTTCTAGTGGAAGTCATTAAACGTAAACCTGCTGTAAGGGGGAAGGAATGGAGGACTATCACATACAACATGAAC…
DFP18	I14	chrI	+	yes	170543	171253	F	711	ATGCAAACCCCTTCGGAAAATACCGATACCAAATTGGATACATCCAACGAACCTAGTGCACATTTGATTGAGGAAAATGTGGCTCTTCCTAAGGAAATATTCTATTCGTACTGGAGTTATGTACTTTATGAAATGGCTCGTTATAAACTGATAGTGATTGTGCTTCTGCTTAACGTGTGTTTAGTCCTATTGTTTCTATTTTTTCATGATAGCTTCGTTAGCACTTTTTTTTATGTATTTTCGTTGCTCCTTTCCCTTCCCATGTTGTACTATTCTTATGAAGAGTTTACGATACCGATCCAAAATCTAGATTTTGAGGCTGAGCTTCTAGTAGAAGTCATTAAACGTAAACCTGCTGTAAGGGGTAAGGAATGGAGGACTATCACATACAACATGAAC…
DFP19	CLIB219	chrI	+	yes	175684	176349	F	666	ATGCAATCTCCCTTGGAGAGTAACGATGCTGAATCGGATACGCTCAATGAAAGAAATGTAGCTCTTCCTGAGGACACGTTCAACTCGTACCGGGGTTATTTGCTTAATGAAGTGCTTCATTATAAACCAATAATGTTTTTTGTCCTGATAATTGTGAGTTTGATCTTATCAATTGTGTTTTTTCATGGTAACTTCGTATTCGTTGGGATTATTATCTTGCTCATTTTCCTCACATGCTTCATTTTAATAGTTCCTGTATGCCTTTTCAGGATGCGTATAAATGCTCGAGATTTCAAGATCAAGCTTTTGGTGGAAGTAATCACACGCAAGCCAGCGGTGAAGGGGAAGGAATGGAGGACAATTACATATAATGTGAATCGGTACATATTTGATCATGGG…
DFP19	I14	chrI	+	yes	169430	170095	F	666	ATGCAATCTCCCTTGGAGAGTAACGATGCTAAATCGGATACGCTCAATGAAAGAAATGTAGCTCTTCCTGAGGACACGTTCAACTCGTACCGGGGTTATTTGCTTAATGAAGTGCTTCATTATAAACCAATAATGTTTTTTGTCCTGATAATTGTGAGTTTGATCTTATCAATTGTGTTTTTTCATGGTAACTTCGTATTCGTTGGGATTATTATCTTGCTCATTTTCCTCACATGCTTCATTTTAATAGTTCCTGTATGCCTTTTCAGGATGCGTATAAATGCTCGAGATTTCAAGATCAAGCTTTTGGTGGAAGTAATCACACGCAAGCCAGCGGTGAAGGGGAAGGAATGGAGGACAATTACATATAATGTGAATCGGTACATATTTGATCATGGG…
DFP19	YJM978	chrI	+	yes	188494	189159	F	666	ATGCAATCTCCCTTGGAGAGTAACGATGCTGAATCGGATACGCTCAATGAAAGAAATGTAGCTCTTCCTGAGGACACGTTCAACTCGTACCGGGGTTATTTGCTTAATGAAGTGCTTCATTATAAACCAATAATGTTTTTTGTCCTGATAATTGTGAGTTTGATCTTATCAATTGTGTTTTTTCATGGTAACTTCGTATTCGTTGGGATTATTATCTTGCTCATTTTCCTCACATGCTTCATTTTAATAGTTCCTGTATGCCTTTTCAGGATGCGTATAAATGCTCGAGATTTCAAGATCAAGCTTTTGGTGGAAGTAATCACACGTAAGCCAGCGGTGAAGGGGAAAGAATGGAGGACAATTACATATAATGTGAATCGGTACATATTTGATCATGGG…
DFP19	YJM978	chrVII	+	yes	418064	418729	F	666	ATGCAATCTCCCTTGGAGAGTAACGATGCTGAATCGGATACGCTCAATGAAAGAAATGTAGCTCTTCCTGAGGACACGTTCAACTCGTACCGGGGTTATTTGCTTAATGAAGTGCTTCATTATAAACCAATAATGTTTTTTGTCCTGATAATTGTGAGTTTGATCTTATCAATTGTGTTTTTTCATGGTAACTTCGTATTCGTTGGGATTATTATCTTGCTCATTTTCCTCACATGCTTCATTTTAATAGTTCCTGTATGCCTTTTCAGGATGCGTATAAATGCTCGAGATTTCAAGATCAAGCTTTTGGTGGAAGTAATCACACGTAAGCCAGCGGTGAAGGGGAAAGAATGGAGGACAATTACATATAATGTGAATCGGTACATATTTGATCATGGG…
DFP20	CLIB413	chrI	+	yes	183670	184374	F	705	ATGCAGACCCCTCCAGAAAGTACCGACGTCAAGTTAGATACACTCAACGAACCTAGTGCACATTCAATTGAGGAAAATGTGGCCCTTCCTAAGGACATATTCCGTTCGTACTGGAGTTATTGGGTTTACAACATGCTTCATTATGAACCGATAATGATTCTGGGCGTGTTGCTCGTGAGTTCAGTTTCATCGATCATACTTTTACATAATAACACCGCTTGTGTTGTCGTTTCTGCATTATTGGCTTTTCTTTCTCTTGTGGCTTTGTTAGTAATGTTAGGTGATGGTTATCCAAGACTAGTCAATCGTCGAAATTTTGAGACCGAGCTTTTAGTGGATGTCATCACACGTAAACCGGCGGTAGAAGGGAAAGAATGGAGGATCATCACATACAACATG…
DFP21	CLIB219	chrVII	+	yes	407138	407860	F	723	ATGCAAGCCCCTTCGGAAAATACCGATACCAAATTGGATACATCCAACGAACCTAGTGCACATTTGATTGAGGAAAATGTGGCTCTTCCAGAGGATACATTCCGTTCGTACTTGAGTTACTGGATTTACGACATACTTCATTATAAACCGGTAGTGATTACGTTCCTGCTTAACACGTGTTTAGTCCTATTGTTTCTATTTTTTCATGATAGCGTCGTTAGCATTTTGTTTTATGTATCTTCGTTGCTCTTTTCCCTTCCCATGTTGTACTATTCTTATGAAGAGTTTACGATACCGATCCAAAATCTAGATTTTGAGATTAATCTTCTTGTCGAAGTCGTTAAACGCAAACCTGCGGTAAAGGGAAGGGAATGGAGAACTATTGCGTACAACATGAAC…
DFP22	I14	chrI	+	yes	171694	172398	F	705	ATGCATATATCTCTAGAAAGTACCGATACCAAATTGGATACATCCAACGAACCTAGTGCTCAATTAATCGAGGAAAATGTGGCTCTTCCTAAGGACATATTCCGTTCGTACTTAAGTTATTGGATATATGAAGCAGCTCACTGTACACCGGTCATGTTTTTGTCTCTAGTAATTGGGGTTTTAATCTCAATAATTATTCTTTTTCATGATAACAAAAATTGCGTTGGGGTTTCTGTAGGGTTTCTTGTCATATTCTTTATCATTTTTGGATGTGTTCTAGGAGGCATATTCGGAATACCGATCTGTGATCGAGACTTTAAAATTAAACTTCTGGGGGAAACCATCGCACGCAGGCCAGCTGGAAGAGAATGGAGAACTGTTGCGTATAATATGAATCAG…
DFP22	YPS163	chrI	+	yes	176489	177193	F	705	ATGCAGACCCCTTCAGAAAGTACCGACGCCAAGTCGGATTCTCTCGACGAACCCAGTGCATATTTAATCGAGGAAAATGTGGCTCTTCCTAAGGACATATTCGGTTCGTACTTAAGTTATTGGATATATGAAGCAGCTCACTGTACACCGGTCATGTTTTTGTCTCTAGTAATTGGGGTTTTAATCTCAATAATTATTCTTTTTCATGATAACGAAAATTGCGTTGGGGTTTCTGTAGGGTTTCTTGTCATATTCTTTATCATTTTTGGATGTGTTCTAGGAGGCATATTCGGAATACCGATCTGTGATCGAGACTTTAAAATTAAACTTCTGGGGGAAACCATCGCACGCAGGCCAGCTGGAAGAGAATGGAGAACTGTTGCGTATAATATGAATCAG…
DFP23	I14	chrVII	+	yes	402475	403200	F	726	ATGCAAGCCCCTTCGGAAAATACCGACGTCAAATTGGATACATCCAACGAACCTAGTGCACATTTGATCGAGGAAAATGTGGCTCTTCCTGAGGAAATATTTCATTCGTACTTGAGTTATATACTTTATGAAATGGTTCATTATATACCGATAGTGATTATCTTCCTGCTTAACGTGTGTTTAGTTCTATTATTTCTATTTTTTCATGATGGCCCCGGTACCATTTTGTTTTATGTATTTTCATTGTTCTGTTCCCTTCCCATGTTGGTTGCATCTGTAGGCGAGTTCATTATGAAACCGATCCGAAATCAAGATTTTAAGATTAATCTTCTTGTCGAAGTCATCAAACGTAAACCTGCTGTAAAAGGGAAGGAATGGAGGACAATCACATACAACATG…
DFP23	Y10	chrVII	+	yes	404277	405002	F	726	ATGCAAGCCCCTTCGGAAAATACCGACGTCAAATTGGATACATCCAACGAACCTAGTGCACATTTGATCGAGGAAAATGTGGCTCTTCCTGAGGAAATATTTCATTCGTACTTGAGTTATATACTTTATGAAATGGTTCATTATATACCGATAGTGATTATCTTCCTGCTTAACGTGTGTTTAGTTCTATTATTTCTATTTTTTCATGATGGCCCCGGTACCATTTTGTTTTATGTATTTTCATTGTTCTGTTCCCTTCCCATGTTGGTTGCATCTGTAGGCGAGTTCATTATGAAACCGATCCGAAATCAAGATTTTAAGATTAATCTTCTTGTCGAAGTCATCAAACGTAAACCTGCTGTAAAAGGGAAGGAATGGAGGACTATCACATACAACATG…
DFP23	YJM454	chrVII	+	yes	409019	409744	F	726	ATGCAAGCCCCTTCGGAAAATACCGACGTCAAATTGGATACATCCAACGAACCTAGTGCACATTTGATCGAGGAAAATGTGGCTCTTCCTGAGGAAATATTTCATTCGTACTTGAGTTATATACTTTATGAAATGGTTCATTATATACCGATAGTGATTATCTTCCTGCTTAACGTGTGTTTAGTTCTATTATTTCTATTTTTTCATGATGGCCCCGGTACCATTTTGTTTTATGTATTTTCATTGTTCTGTTCCCTTCCCATGTTGGTTGCATCTGTAGGCGAGTTCATTATGAAACCGATCCGAAATCAAGATTTTAAGATTAATCTTCTTGTCGAAGTCATCAAACGTAAACCTGCTGTAAAAGGGAAGGAATGGAGGACAATCACATACAACATG…
DFP23	YPS163	chrVII	+	yes	397287	398012	F	726	ATGCAAGCCCCTTCGGAAAATACCGACGTCAAATTGGATACATCCAACGAACCTAGTGCACATTTGATCGAGGAAAATGTGGCTCTTCCTGAGGAAATATTTCATTCGTACTTGAGTTATATACTTTATGAAATGGTTCATTATATACCGATAGTGATTATCTTCCTGCTTAACGTGTGTTTAGTTCTATTATTTCTATTTTTTCATGATGGCCCCGGTACCATTTTGTTTTATGTATTTTCATTGTTCTGTTCCCTTCCCATGTTGGTTGCATCTGTAGGCGAGTTCATTATGAAACCGATCCGAAATCAAGATTTTAAGATTAATCTTCTTGTCGAAGTCATCAAACGTAAACCTGCTGTAAAAGGGAAGGAATGGAGGACAATCACATACAACATG…
DFP24	PW5	chrI	+	yes	174134	174838	F	705	ATGCAATGCTTTTCAGGATATAGGAATGGCAAGTTGCGTACGCTCAATGAGGCTGGTACACATTTGATCGAGGAAAATGTAGTTCTTCCTAAAGAGATATTCAGTTCGTATTGGAATTATTTGCTCTATGAAATGGCTCATTGTAAACCGATAATGGTTTTACTGTCGGTAATCACAACTTTAGGTGTATTGATTACGCTTTTCCACAATAACGATGCCTGCTCTATAATCTTCGGGATATCTCTTTTTATATCCTCTCTAGTTTTGTTGGTGGTTGTATTATCCACGTTCGCGGATCCGATCACTGAACAGGATTTCGTTATAAAGCTTTCAGTGGAGGTCATAGCACGCAAGCCTGTCGAAAAGGCATGGGGTACTGTTGCATATAATATGAACCAA…
DFP25	YPS163	chrI	+	yes	174283	174993	F	711	ATGCAAGCCCCTTCGGAAAATACCGACGTCAAATTGGATACACTCAACGAACCTAGTGCACATTTGATCGAGGAAAATGTGGCTCTTCCTAAGGAAATATTCAGTTCGTACTGGAGTTATGTACCTTATGAAATGGCTCGTTATAAACTGATAGTGATTGTGCTTCTGCTTAACGTGTGTTTAGTCCTATTGTTTCTATTTTTTCATGATGGCGTCCTTACCATTTCGTTTTATCTACTATCGTTGATCTTTTGCCTTCCCATGTTGGGTGCATCTGTAGGCGAGTTCACGAAACCGATCCGAAATCAAGATTTTGAGATTAATCTTCTGGTCGAAGTCATCAAACGTAAACCTGCTGTAAGGGGGAAGGAATGGAGAACTATTGCGTACAACATGAAC…
DFP26	CLIB219	chrI	+	yes	179008	179694	F	687	ATGCAAACATCTTCAGAAAGTACCGACGCCAAGTCGGATTCTCTCGACGAACCCAGTGCATATTTAATTGAGAAAAATGTGGCTCTTCCCAAGGACATATTCCATTCGTACTTAAGTTATTGGATATATGAAGCAGCTCACTGTACACCAGCCATGATTTTGTCCCTGGTAATAGGGGTTTTGGTTTTATTAATTATATTCTTTAATGACAACGAAGCTTGCCTTGCGTTTTCTGTAGCGTTTCTCCTCATATTCTCTGGCATTTTAGTGATAGTTCTAATACTCAGGTTTGGACCACAGATCAATGATGAAGATTTCAAATGTAAGCTACTGATGGAAATTATCACACGGAAACCTACGGTAAAGGGGAAAGAATGGAGGACAATTACATACAAGATG…
DFP26	CLIB413	chrI	+	yes	182497	183288	F	792	ATGAAAAGTTTCAATTGGTATAAGACAGATCGCTATTTTGATCAGCATAACATCTTTCAACACCATAACACAGCTATAGGCGATACAAGGTATATATTGGTCATGCAGACCTCTCCAGAAAGTACCGACGTCAAATTGGATACACTCAACGAACCTTGTGCACATTTAATTGAGAAAAATGTGGCTCTTCCCAAGGACATATTCCGTTCGTACTTAAGTTATTGGATACATGAAGCAGCTCACTGTACACCAGCCATGATTTTGTCCCTGGTAATAGGGGTTTTGGTTTTATTAATTATATTCTTTAATGACAACGAAGCTTGCCTTGCGTTTTCTGTAGCGTTTCTCCTCATATTCTCTGTCATTTTAGTGTTAGTTCTAATACTCAGGTTTGGACCA…
DFP26	YPS1009	chrI	+	no	186648	187193	F	546	ATGAAAAGTTTCAATTGGTATAAGACAGATCGCTATTTTGATCCGCATAACATCCTTCAACACCATAGCAGAGCTATAGAGAAGACAAGATATAAACTGGGCATGCAAACATCTTCAGAAAGTACCGACGCCAAGTCGGATTCTCTCGACGAACCCAGTGCATATTTAATTGAGAAAAATGTGGCTCTTCCCAAGGACATATTCGGTTCGTACTTGAGTTATTGGATATATGAAGCAGCTCACTGTACACCAGCCATGATTTTGTCCCTGGTAATAGGGGTTTTGGTTTTATTAATTATATTCTTTAATGACAACGAAGCTTGCCTTGCGTTTTCTGTAGCGTTTCTCCTCATATTCTCTGTCATTTTAGTGTTAGTTCTAATACTCAGGTTTGGACCA…
DFP3	273614	chrIII	-	yes	119732	120451	F	720	ATGCAGCCTCATTTAGACAACAACAGTAATAATGACGATGTCAAATTGGATACATTAGGGGAACAAAATGTGTTATCATCCGCAGAAAATATCACTTTACCTGAAGACACCTTTAAATCATATATGACCTACTTGCTGTACGAGATGGCTCATTACAAACCGATGATATTTTCCTTCTTGGCACTTTCAGTTTCAATTTTAATAGTTGTGATCTTTCATAATGTTAAAGCTTGTGATGTCGTTTTTGGTTTTTCAATTTTCGTCACTTCTATTTTGTTTTTGTCTACGTTGATTCCGTTTAATGTGTATATCTCGGATGAGGGTTTCAGAATTAAGCTTTTGCTGGAAGTTATCACCCACAGGCCAGCGGTAAAGGGAAAAGAATGGAGAGCAATCACA…
DFP3	BY	chrIII	-	yes	131927	132646	F	720	ATGCAGCCTCATTTAGACAACAACAGTAATAATGACGATGTCAAATTGGATACATTAGGGGAACAAAATGTGTTATCATCCGCAGAAAATATCACTTTACCTGAAGACACCTTTAAATCATATATGACCTACTTGCTGTACGAGATGGCTCATTACAAACCGATGATATTTTCCTTCTTGGCACTTTCAGTTTCAATTTTAATAGTTGTGATCTTTCATAATGTTAAAGCTTGTGATGTCGTTTTTGGTTTTTCAATTTTCGTCACTTCTATTTTGTTTTTGTCTACGTTGATTCCGTTTAATGTGTATATCTCGGATGAGGGTTTCAGAATTAAGCTTTTGCTGGAAGTTATCACCCACAGGCCAGCGGTAAAGGGAAAAGAATGGAGAGCAATCACA…
DFP3	CBS2888	chrIII	-	yes	120847	121566	F	720	ATGCAGCCTCATTTAGACAACAACAGTAATAATGACGATGTCAAATTGGATACATTAGGGGAACAAAATGTGTTATCATCCGCAGAAAATATCACTTTACCTGAAGACACCTTTAAATCATATACGACCTACTTGCTGTACGAGATGGCTCATTACAAACCGATGATATTTTCCTTCTTGGCACTTTCAGTTTCAATTTTAATAGTTGTGATCTTTCATAATGTTAAAGCTTGTGATGTCGTTTTTGGTTTTTCAATTTTCGTCACTTCTATTTTGTTTTTGTCTACGTTGATTCCGTTTAATGTGTATATCTCGGATGAGGGTTTCAGAATTAAGCTTTTGCTGGAAGTTATCACCCACAGGCCAGCGGTAAAGGGAAAAGAATGGAGAGCAATCACA…
DFP3	CLIB219	chrIII	-	yes	125263	125982	F	720	ATGAAGCCTCATTTAGACAACAACAGTAATAATGACGATGTCAAATTGGATACATTAGGGGAACAAAATGTGTTATCATCCGCAGAAAATATCACTTTACCTGAAGACACCTTTAAATCATATACGACCTACTTGCTGTACGAGATGGCTCATTACAAACCGATGATATTTTCCTTCTTGGCACTCTCAGTTTCAATTTTAATAGTTGTGATCTTTCATAATGTTAAAGCTTGTGATGTCGTTTTTGGTTTTTCAATTTTCGTCACTTCTATTTTGTTTTTGTCTACGTTGATTCCGTTTAATGTGTATATCTCGGATGAGGGTTTCAGAATTAAGCTTTTGCTGGAAGTTATCACCCACAGGCCAGCGGTAAAGGGAAAAGAATGGAGAGCAATCACA…
DFP3	CLIB413	chrIII	-	yes	132705	133424	F	720	ATGCAGCCTCATTTAGACAACAACAGTAATAATGATGATGTCAAATTGGATACATTAGGGGAACAAAATGTGTTATCATCCGCAGAAAATATCACTTTACCTGAAGACACCTTTAAATCATATATGACCTACTTGCTGTACGAGATGGCTCATTACAAACCGATGATATTTTCCTTCTTGGCACTTTCAGTTTCAATTTTAATAGTTGTGATCTTTCATAATGTTAAAGCTTGTGATGTCGTTTTTGGTTTTTCAATTTTCGTCACTTCTATTTTGTTTTTGTCTACGTTGATTCCGTTTAATGTGTATATCTCGGATGAGGGTTTCAGAATTAAGCTTTTGCTGGAAGTTATCACCCACAGGCCAGCGGTAAAGGGAAAAGAATGGAGAGCAATCACA…
DFP3	I14	chrIII	-	yes	119754	120473	F	720	ATGCAGCCTCATTTAGACAACAACAGTAATAATGACGATGTCAAATTGGATACATTAGGGGAACAAAATGTGTTATCATCCGCAGAAAATATCACTTTACCTGAAGACACCTTTAAATCATATATGACCTACTTGCTGTACGAGATGGCTCATTACAAACCGATGATATTTTCCTTCTTGGCACTTTCAGTTTCAATTTTAATAGTTGTGATCTTTCATAATGTTAAAGCTTGTGATGTCGTTTTTGGTTTTTCAATTTTCGTCACTTCTATTTTGTTTTTGTCTACGTTGATTCCGTTTAATGTGTATATCTCGGATGAGGGTTTCAGAATTAAGCTTTTGCTGGAAGTTATCACCCACAGGCCAGCGGTAAAGGGAAAAGAATGGAGAGCAATCACA…
DFP3	M22	chrIII	-	yes	120409	121128	F	720	ATGCAGCCTCATTTAGACAACAACAGTAATAATGACGATGTCAAATTGGATACATTAGGGGAACAAAATGTGTTATCATCCGCAGAAAATATCACTTTACCTGAAGACACCTTTAAATCATATATGACCTACTTGCTGTACGAGATGGCTCATTACAAACCGATGATATTTTCCTTCTTGGCACTTTCAGTTTCAATTTTAATAGTTGTGATCTTTCATAATGTTAAAGCTTGTGATGTCGTTTTTGGTTTTTCAATTTTCGTCACTTCTATTTTGTTTTTGTCTACGTTGATTCCGTTTAATGTGTATATCTCGGATGAGGGTTTCAGAATTAAGCTTTTGCTGGAAGTTATCACCCACAGGCCAGCGGTAAAGGGAAAAGAATGGAGAGCAATCACA…
DFP3	PW5	chrIII	-	yes	117351	118070	F	720	ATGCAGCCTCATTTAGACAACAACAGTAATAATGACGATGTCAAATTGGATACATTAGGGGAACAAAATGTGTTATCATCCGCAGAAAATATCACTTTACCTGAAGACACCTTTAAATCATATACGACCTACTTGCTGTACGAGATGGCTCATTACAAACCGATGATATTTTCCTTCTTGGCACTTTCAGTTTCAATTTTAATAGTTGTGATCTTTCATAATGTTAAAGCTTGTGATGTCGTTTTTGGTTTTTCAATTTTCGTCACTTCTATTTTGTTTTTGTCTACGTTGATTTTGTTTAATGTGTATATCTCGGATGAGGGTTTCAGAATTAAGCTTTTGCTGGAAGTTATCACCCACAGGCCAGCGGTAAACGGAAAAGAATGGAGAGCAATCACA…
DFP3	RM	chrIII	-	yes	122449	123168	F	720	ATGCAGCCTCATTTAGACAACAACAGTAATAATGACGATGTCAAATTGGATACATTAGGGGAACAAAATGTGTTATCATCCGCAGAAAATATCACTTTACCTGAAGACACCTTTAAATCATATATGACCTACTTGCTGTACGAGATGGCTCATTACAAACCGATGATATTTTCCTTCTTGGCACTTTCAGTTTCAATTTTAATAGTTGTGATCTTTCATAATGTTAAAGCTTGTGATGTCGTTTTTGGTTTTTCAATTTTCGTCACTTCTATTTTGTTTTTGTCTACGTTGATTCCGTTTAATGTGTATATCTCGGATGAGGGTTTCAGAATTAAGCTTTTGCTGGAAGTTATCACCCACAGGCCAGCGGTAAAGGGAAAAGAATGGAGAGCAATCACA…
DFP3	Y10	chrIII	-	yes	131365	132084	F	720	ATGCAGCCTCATTTAGACAACAACAGTAATAATGACGATGTCAAATTGGATACATTAGGGGAACAAAATGTGTTATCATCCGCAGAAAATATCACTTTACCTGAAGACACCTTTAAATCATATATGACCTACTTGCTGTACGAGATGGCTCATTACAAACCGATGATATTTTCCTTCTTGGCACTTTCAGTTTCAATTTTAATAGTTGTGATCTTTCATAATGTTAAAGCTTGTGATGTCGTTTTTGGTTTTTCAATTTTCGTCACTTCTATTTTGTTTTTGTCTACGTTGATTCCGTTTAATGTGTATATCTCGGATGAGGGTTTCAGAATTAAGCTTTTGCTGGAAGTTATCACCCACAGGCCAGCGGTAAAGGGAAAAGAATGGAGAGCAATCACA…
DFP3	YJM145	chrIII	-	yes	120542	121261	F	720	ATGCAGCCTCATTTAGACAACAACAGTAATAATGACGATGTCAAATTGGATACATTAGGGGAACAAAATGTGTTATCATCCGCAGAAAATATCACTTTACCTGAAGACACCTTTAAATCATATATGACCTACTTGCTGTACGAGATGGCTCATTACAAACCGATGATATTTTCCTTCTTGGCACTTTCAGTTTCAATTTTAATAGTTGTGATCTTTCATAATGTTAAAGCTTGTGATGTCGTTTTTGGTTTTTCAATTTTCGTCACTTCTATTTTGTTTTTGTCTACGTTGATTCCGTTTAATGTGTATATCTCGGATGAGGGTTTCAGAATTAAGCTTTTGCTGGAAGTTATCACCCACAGGCCAGCGGTAAAGGGAAAAGAATGGAGAGCAATCACA…
DFP3	YJM454	chrIII	-	yes	120087	120806	F	720	ATGCAGCCTCATTTAGACAACAACAGTAATAATGACGATGTCAAATTGGATACATTAGGGGAACAAAATGTGTTATCATCCGCAGAAAATATCACTTTACCTGAAGACACCTTTAAATCATATACGACCTACTTGCTGTACGAGATGGCTCATTACAAACCGATGATATTTTCCTTCTTGGCACTTTCAGTTTCAATTTTAATAGTTGTGATCTTTCATAATGTTAAAGCTTGTGATGTCGTTTTTGGTTTTTCAATTTTCGTCACTTCTATTTTGTTTTTGTCTACGTTGATTCCGTTTAATGTGTATATCTCGGATGAGGGTTTCAGAATTAAGCTTTTGCTGGAAGTTATCACCCACAGGCCAGCGGTAAAGGGAAAAGAATGGAGAGCAATCACA…
DFP3	YJM978	chrIII	-	yes	119688	120407	F	720	ATGCAGCCTCATTTAGACAACAACAGTAATAATGACGATGTCAAATTGGATACATTAGGGGAACAAAATGTGTTATCATCCGCAGAAAATATCACTTTACCTGAAGACACCTTTAAATCATATACGACCTACTTGCTGTACGAGATGGCTCATTACAAACCGATGATATTTTCCTTCTTGGCACTTTCAGTTTCAATTTTAATAGTTGTGATCTTTCATAATGTTAAAGCTTGTGATGTCGTTTTTGGTTTTTCAATTTTCGTCACTTCTATTTTGTTTTTGTCTACGTTGATTCCGTTTAATGTGTATATCTCGGATGAGGGTTTCAGAATTAAGCTTTTGCTGGAAGTTATCACCCACAGGCCAGCGGTAAAGGGAAAAGAATGGAGAGCAATCACA…
DFP3	YJM981	chrIII	-	yes	127496	128215	F	720	ATGCAGCCTCATTTAGACAACAACAGTAATAATGACGATGTCAAATTGGATACATTAGGGGAACAAAATGTGTTATCATCCGCAGAAAATATCACTTTACCTGAAGACACCTTTAAATCATATATGACCTACTTGCTGTACGAGATGGCTCATTACAAACCGATGATATTTTCCTTCTTGGCACTTTCAGTTTCAATTTTAATAGTTGTGATCTTTCATAATGTTAAAGCTTGTGATGTCGTTTTTGGTTTTTCAATTTTCGTCACTTCTATTTTGTTTTTGTCTACGTTGATTCCGTTTAATGTGTATATCTCGGATGAGGGTTTCAGAATTAAGCTTTTGCTGGAAGTTATCACCCACAGGCCAGCGGTAAAGGGAAAAGAATGGAGAGCAATCACA…
DFP3	YPS1009	chrIII	-	yes	123674	124393	F	720	ATGCAGCCTCATTTAGACAACAACAGTAATAATGACGATGTCAAATTGGATACATTAGGGGAACAAAATGTGTTATCATCCGCAGAAAATATCACTTTACCTGAAGACACCTTTAAATCATATACGACCTACTTGCTGTACGAGATGGCTTATTACAAACCGATGATATTTTCCTTCTTGGCACTTTCAGTTTCAATTTTAATAGTTGTGATCTTTCATAATGTTAAAGCTTGTGATGTCGTTTTTGGTTTTTCAATTTTCGTCACTTCTATTTTGTTTTTGTCTACGTTGATTCCGTTTAATGTGTATATCTCGGATGAGGGTTTCAGAATTAAGCTTTTGCTGGAAGTTATCACCCACAGGCCAGCGGTAAAGGGAAAAGAATGGAGAGCAGTCACA…
DFP3	YPS163	chrIII	-	yes	123045	123764	F	720	ATGCAGCCTCATTTAGACAACAACAGTAATAATGACGATGTCAAATTGGATACATTAGGGGAACAAAATGTGTTATCATCCGCAGAAAATATCACTTTACCTGAAGACACCTTTAAATCATATACGACCTACTTGCTGTACGAGATGGCTCATTACAAACCGATGATATTTTCCTTCTTGGCACTTTCAGTTTCAATTTTAATAGTTGTGATCTTTCATAATGTTAAAGCTTGTGATGTCGTTTTTGGTTTTTCAATTTTCGTCACTTCTATTTTGTTTTTGTCTACGTTGATTCCGTTTAATGTGTATATCTCGGATGAGGGTTTCAGAATTAAGCTTTTGCTGGAAGTTATCACCCACAGGCCAGCGGTAAAGGGAAAAGAATGGAGAGCAATCACA…
DFP4	273614	chrVIII	+	yes	15867	16574	T	708	ATGAGTTCAGAATTATTAATATCTGATTCTAAACCAAGACCAGAAGGATTAAGAAAATTATGCGAAGGTGAGACAGTGATCCTTCCAAGGGACATAACCCCCAGCAAATGCGCTTATTTCTTAAAACAGAATATCGTATTCATTTCATATATTTTCATCCATATTATTATTACCATAATCTTAAACCGCCTGGCATTATCTGCACACGGTAATACTTTGATTGTTATCTTAGCGGCTTTACTAATTACAATTTCACTATTCCTTTTACTCCTCTTACCTTACTTAAACTGCTCAAGATATAAGTTAAGATGTTTAGATGATGATTGTAAGTTCAAATTATTAGCGGAAGTCATTACACATAAACCTAACGTGGACTTGAGCACATGGGACCGTATTGCA…
DFP4	BY	chrVIII	+	yes	14234	14941	T	708	ATGAGTTCAGAATTATTAATATCTAATTCTAAACCAAGACCAGAAGGATTAAGAAAATTATGCGAAGGTGAGACAGTGATCCTTCCAAGGGACATAACCCCCAGCAAATGCGCTTATTTCTTAAAACAGAATATCGTATTCATTTCATATATTTTCATCCATATTATTATTACCATAATCTTAAACCGCCTGGCATTATCTGCACACGGTAATACTTTGATTATTATCTTAGCGGCTTTACTAATTACAATTTCACTATTCCTTTTACTCCTCTTACCTTACTTAAGCTGCTCAAGATATAAGTTAAGATGTTTAGATGATGATTGTAAGTTCAAACTATTAGCGGAAGTCATTACACATAAACCTAACATGGACTTGAGCACATGGGACCGGATTGCA…
DFP4	CBS2888	chrVIII	+	yes	9173	9880	T	708	ATGAGTTCAGAATTATTAATATCTGATTCTAAACCAAGACCAGAAGGATTAAGAAAATTATGCGAAGGTGAGACAGTGATCCTTCCAAGGGACATAACCCCCAGCAAATGCGCTTATTTCTTAAAACAGAATATCGTACTCATTTCATATATTTTCATCCATATTATTATTACCATAATCTTAAACCGCCTGGCATTATCTGCACACGGTAATACTTTGATTATTATCTTAGCGGCTTTACTAATTACAATTTCACTATTCCTTTTACTCCTCTTACCTTACTTAAACTGCTCAAGATATAAGTTAACATGTTTAGATGATGATTGTAAGTTCAAACTATTAGCGGAAGTCATTACACATAAACCTAACGTGGACTTGAGCACATGGGACCGGATTGCA…
DFP4	CLIB219	chrVIII	+	yes	8775	9482	T	708	ATGAGTTCAGAATTATTAATATCTGATTCTAAACCAAGACCAGAAGGATTAAGAAAATTATGCGAAGGTGAGACAGTGATTCTTCCAAGGGACATAACCCCCAGCAAATGCGCTTATTTCTTAAAACAGAATATCGTATTAATTTCATATATTTTCATCCATATTATTATTACCATAATCTTAAACCGCCTGGCATTATCTGCACACGGTAATACTTTGATTATTATCTTAGCGGCTTTACTAATTACAATTTCACTATTCCTTTTACTCCTCTTACCTTACTTAAACTGCTCAAGATATAAGTTAAGATGTTTAGATGATGATTGTAAGTTCAAACTATTAGCGGAAGTCATTACACATAAACCTAACGTGGACTTGAGCACATGGGACCGGATTGCA…
DFP4	CLIB413	chrVIII	+	yes	3876	4583	T	708	ATGAGTTCAGAATTATTAATATCTGATTCTAAACCAAGACCAGAAGGATTAAGAAAATTATGCGAAGGTGAGACAGTGATCCTTCCAAGGGACATAACCCCCAGCAAATGCGCTTATTTCTTAAAACAGAATATCGTACTCATTTCATATATTTTCATCCATATTATTATTACCATAATCTTAAACCGCCTGGCATTATCTGCACACGGTAATACTTTGATTATTATCTTAGCGGCTTTACTAATTACAATTTCACTATTCCTTTTACTCCTCTTACCTTACTTAAACTGCTCAAGATATAAGTTAACATGTTTAGATGATGATTGTAAGTTCAAACTATTAGCGGAAGTCATTACACATAAACCTAACGTGGACTTGAGCACATGGGACCGGATTGCA…
DFP4	I14	chrVIII	+	yes	9139	9846	T	708	ATGAGTTCAGAATTATTAATATCTGATTCTAAACCAAGACCAGAAGGATTAAGAAAATTATGCGAAGGTGAGACAGTGATCCTTCCAAGGGACATAACCCCCAGCAAATGCGCTTATTTCTTAAAACAGAATATCGTACTCATTTCATATATTTTCATCCATATTATTATTACCATAATCTTAAACCGCCTGGCATTATCTGCACACGGTAATATTTTTATTATTATCTTAGCGGCTTTACTAATTACAATTTCACTATTCCTTTTACTCCTCTTACCTTACTTAAACTGCTCAAGATATAAGTTAAGATGTTTAGATGATGATTGTAAGTTCAAACTATTAGCGGAAGTCATTACACATAAACCTAACGTGGACTTGAGCACATGGGACCGGATCGCA…
DFP4	M22	chrXVItrunc	+	yes	9263	9970	T	708	ATGAGTTCAGAATTATTAATATCTGATTCTAAACCAAGACCAGAAGGATTAAGAAAATTATGCGAAGGTGAGACAGTGATCCTTCCAAGGGACATAACCCCCAGCAAATGCGCTTATTTCTTAAAACAGAATATCGTATTCATTTCATATATTTTCATCCATATTATTATTACCATAATCTTAAACCGCCTGGCATTATCTGCACACGGTAATACTTTGATTGTTATCTTAGCGGCTTTACTAATTACAATTTCACTATTCCTTTTACTCCTCTTACCTTACTTAAACTGCTCAAGATATAAGTTAAGATGTTTAGATGATGATTGTAAGTTCAAATTATTAGCGGAAGTCATTACACATAAACCTAACGTGGACTTGAGCACATGGGACCGTATTGCA…
DFP4	PW5	chrVIII	+	no	9606	9908	T	303	ATGAACCAATTTGTATATGACCGTCGTATATGTGCAGATAGATCTTTTTTCTACGATGGCAGTTCTTGCTATCAGGTTTTTAGAAAGTTGGTGGCTACCCCGTACCTTGTGAATTCCAATATGAATAGTATATATGCTGATCTGGAGATGAGAAGTAATGCAGCAACCAACATTAATGATTCTGGTAATAGTTCATTACATATCGAATTGGGCACTTATATTTTTAAAGCATTGGCCGTTTTCAGGAACTCTGTTGACAAGTACTGGGAGGATAAGTATCCAGAGATGGGGGACACAGTTTGA
DFP4	RM	chrVIII	+	yes	3783	4490	T	708	ATGAGTTCAGAATTATTAATATCTGATTCTAAACCAAGACCAGAAGGATTAAGAAAATTATGCGAAGGTGAGACAGTGATCCTTCCAAGGGACATAATCCCCAGCAAATGCGCTTATTTCTTAAAACAGAATATCGTATTCATTTCATATATTTTCATCCATATTATTATTACCATAATCTTAAACCGCCTGGCATTATCTGCACACGGTAATACTTTGATTGTTATCTTAGCGGCTTTACTAATTACAATTTCACTATTCCTTTTACTCCTCTTACCTTACTTAAACTGCTCAAGATATAAGTTAAGATGTTTAGATGATGATTGTAAGTTCAAATTATTAGCGGAAGTCATTACACATAAACCTAACGTGGACTTGAGCACATGGGACCGTATTGCA…
DFP4	Y10	chrVIII	+	no	8073	8519	T	447	ATGAGTTCAGAATTATTAATATCTGATTCTAAACCAAGACCAGAAGGATTAAGAAAATTATGCGAAGGTGAGACAGTGATCCTTCCAAGGGACATAACCCCCAGCAAATGCGCTTATTTCTTAAAACAGAATATCGTATTCATTTCATATATTTTCATCCATATTATTATTACCATAATCTTAAACCGCCTGGCATTATCTGCACACGGTAATACTTTGATTGTTATCTTAGCGGCTTTACTAATTACAATTTCACTATTCCTTTTACCCCTCTTACCTTACTTAAACTGCTCAAGATATAAGTTAAGATGTTTAGATGATGATTGTAAGTTCAAATTATTAGCGGAAGTCATTACACATAAACCTAACGTGGACTTGAGCACATGGGACCGTATTGCA…
DFP4	YJM145	chrVIII	+	yes	3919	4626	T	708	ATGAGTTCAGAATTATTAATATCTGATTCTAAACCAAGACCAGAAGGATTAAGAAAATTATGCGAAGGTGAGACAGTGATCCTTCCAAGGGACATAACCCCCAGCAAATGCGCTTATTTCTTAAAACAGAATATCGTATTCATTTCATATATTTTCATCCATATTATTATTACCATAATCTTAAACCGCCTGGCATTATCTGCACACGGTAATACTTTGATTGTTATCTTAGCGGCTTTACTAATTACAATTTCACTATTCCTTTTACTCCTCTTACCTTACTTAAACTGCTCAAGATATAAGTTAAGATGTTTAGATGATGATTGTAAGTTCAAATTATTAGCGGAAGTCATTACACATAAACCTAACGTGGACTTGAGCACATGGGACCGTATTGCA…
DFP4	YJM454	chrVIII	+	yes	9238	9945	T	708	ATGAGTTCAGAATTATTAATATCTGATTCTAAACCAAGACCAGAAGGATTAAGAAAATTATGCGAAGGTGAGACAGTGATCCTTCCAAGGGACATAACCCCCAGCAAATGCGCTTATTTCTTAAAACAGAATATCGTATTCATTTCATATATTTTCATCCATATTATTATTACCATAATCTTAAACCGCCTGGCATTATCTGCACACGGTAATACTTTGATTGTTATCTTAGCGGCTTTACTAATTACAATTTCACTATTCCTTTTACTCCTCTTACCTTACTTAAACTGCTCAAGATATAAGTTAAGATGTTTAGATGATGATTGTAAGTTCAAATTATTAGCGGAAGTCATTACACATAAACCTAACGTGGACTTGAGCACATGGGACCGTATTGCA…
DFP4	YJM978	chrVIII	+	yes	9177	9884	T	708	ATGAGTTCAGAATTATTAATATCTGATTCTAAACCAAGACCAGAAGGATTAAGAAAATTATGCGAAGGTGAGACAGTGATCCTTCCAAGGGACATAACCCCCAGCAAATGCGCTTATTTCTTAAAACAGAATATCGTACTCATTTCATATATTTTCATCCATATTATTATTACCATAATCTTAAACCGCCTGGCATTATCTGCACACGGTAATACTTTGATTATTATCTTAGCGGCTTTACTAATTACAATTTCACTATTCCTTTTACTCCTCTTACCTTACTTAAACTGCTCAAGATATAAGTTAACATGTTTAGATGATGATTGTAAGTTCAAACTATTAGCGGAAGTCATTACACATAAACCTAACGTGGACTTGAGCACATGGGACCGGATTGCA…
DFP4	YJM981	chrXVItrunc	+	yes	70622	71329	F	708	ATGAGTTCAGAATTATTAATATCTGATTCTAAACCAAGACCAGAAGGATTAAGAAAATTATGCGAAGGTGAGACAGTGATCCTTCCAAGGGACATAACCCCCAGCAAATGCGCTTATTTCTTAAAACAGAATATCGTATTCATTTCATATATTTTCATCCATATTATTATTACCATAATCTTAAACCGCCTGGCATTATCTGCACACGGTAATACTTTGATTGTTATCTTAGCGGCTTTACTAATTACAATTTCACTATTCCTTTTACTCCTCTTACCTTACTTAAACTGCTCAAGATATAAGTTAAGATGTTTAGATGATGATTGTAAGTTCAAATTATTAGCGGAAGTCATTACACATAAACCTAACGTGGACTTGAGCACATGGGACCGTATTGCA…
DFP4	YPS1009	chrVIII	+	yes	9152	9859	T	708	ATGAGTTCAGAATTATTAATATCTGATTCTAAACCAAGACCAGAAGGATTAAGAAAATTATGCGAAGGTGAGACAGTGATCCTTCCAAGGGACATAACCCCCAGCAAATGCGCTTATTTCTTAAAACAGAATATCGTACTCATTTCATATATTTTCATCCATATTATTATTACCATAATCTTAAACCGCCTGGCATTATCTGCACACGGTAATATTTTTATTATTATCTTAGCGGCTTTACTAATTACAATTTCACTATTCCTTTTACTCCTCTTACCTTACTTAAACTGCTCAAGATATAAGTTAAGATGTTTAGATGATGATTGTAAGTTCAAACTATTAGTGGAAGTCATTACACATAAACCTAACGTGGACTTGAGCACATGGGACCGGATCGCA…
DFP4	YPS163	chrVIII	+	yes	16085	16792	T	708	ATGAGTTCAGAATTATTAATATCTGATTCTAAACCAAGACCAGAAGGATTAAGAAAATTATGCGAAGGTGAGACAGTGATCCTTCCAAGGGACATAACCCCCAGCAAATGCGCTTATTTCTTAAAACAGAATATCGTACTCATTTCATATATTTTCATCCATATTATTATTACCATAATCTTAAACCGCCTGGCATTATCTGCACACGGTAATACTTTGATTATTATCTTAGCGGCTTTACTAATTACAATTTCACTATTCCTTTTACTCCTCTTACCTTACTTAAACTGCTCAAGATATAAGTTAACATGTTTAGATGATGATTGTAAGTTCAAACTATTAGCGGAAGTCATTACACATAAACCTAACGTGGACTTGAGCACATGGGACCGGATTGCA…
REF_MST28	273614	chrI	+	yes	169534	170238	F	705	ATGCAGACCCCTCCAGAAAGTACCGACGTCAAGTTAGATACACTCAACGAACCTAGTGCACATTTAATTGAGAAAAATGTGGCCCTTCCTAAGGACATATTCCGTTCGTACTTGAGTTATTGGATCTATGAAATCGCTCGCTATACACCAGTCATGATTTTGTCCCTGGTAATAGGGGTTTTGGTTTTATTAATTATATTTTTTAATGACAACGAAGCTTGTGTTTTCAATTCTGCAATACTTGCTTTTACTTCTCTTGTAGGTTTGTTAATAATATTAGGTGATGGTAATCCAAAGCTAGTCAGTCGTCGAAATTTTAGGACCGAGCTTTTAGTGGATGTCATCACACGTAAACCGGCAGTAGAAGGGAAAGAATGGAGGATCATCACATACAACATG…
REF_MST28	BY	chrI	+	yes	188876	189580	F	705	ATGCAGACCCCTCCAGAAAGTACCGACGTCAAGTTAGATACACTTAACGAACCTAGTGCACATTTAATTGAGAAAAATGTGGCTCTTCCTAAGGACATATTCCGTTCGTACTTGAGTTATTGGATCTATGAAATCGCTCGCTATACACCAGTCATGATTTTGTCCCTGGTAATAGGGGTTTTGGTTTTATTAATTATATTTTTTAATGACAACGAAGCTTGTGTTTTCAATTCTGCAATATTTGCTTTTACTTCTCTTGTAGGTTTGTTAATAATATTAAGTGATGGTAATCCAAAGCTAGTCAGTCGTCGAAATTTTAGGACCGAGCTTTTAGTGGATGTCATCACACGTAAACCGGCGGTAGAAGGGAAAGAATGGAGGATCATCACATACAACATG…
REF_MST28	BY	chrVII	+	yes	404115	404819	F	705	ATGCAGACCCCTCTAGAAAGTACCGACGTCAAGTTAGATACACTCAACGAACCTAGTGCACATTTAATTGAGAAAAATGTGGCTCTTCCTAAGGACATATTCCGTTCGTACTTGAGTTATTGGATCTATGAAATCGCTCGCTATACACCAGTCATGATTTTGTCCCTGGTAATAGGGGTTTTGGTTTTATTAATTATATTTTTTAATGACAACGAAGCTTGTGTTTTCAATTCTGCATACTACGCTTATCTTTCTCTTGTAGTATTGTTAATAATATTAGGTGATGGTAATCCAAAGCTAGTCAGTCGTCGAAATTTTAGGACCGAGCTTTTAGTGGATGTCATCACACGTAAACCGGCAGTAGAAGGGAAAGAATGGAGGATCATCACATACAACATG…
REF_MST28	CBS2888	chrI	+	yes	176768	177472	F	705	ATGCAGACCCCTCCAGAAAGTACCGACGTCAAGTTAGATACACTCAACGAACCTAGTGCATATTTAATTGAGAAAAATGTGGCCCTTCCTAAGGACATATTCCGTTCGTACTTGAGTTATTGGATCTATGAAATCGCTCGCTATACACCAGTCATGATTTTGTCCCTGGTAATAGGGGTTTTGGTTTTATTAATTATATTTTTTAATGACAACGAAGCTTGTGTTTTCAATTCTGCAATATTTGCTTTTACTTCTCTTGTAGGTTTGTTAATAATATTAGGTGATGGTAATCCAAAGCTAGTCAGTCGTCGAAATTTTAGGACCGAGCTTTTAGTGGATGTCATCACACGTAAACCGGCAGTAGAAGGGAAAGAATGGAGGATCATCACATACAACATG…
REF_MST28	CLIB219	chrI	+	no	180465	180773	F	309	ATGAACCAATATTTGTTTAATCATGGGCAATGGCATACTCCGTATTACTTTTACAGCGATGAGGATTGCTACCGTTATTTTCTACGCCTTGTTGAGGGAGTAACCCCCAAGAAGCAAACAGCCACGTCAATTGGCAATTCTCCGGTCACCGCTAAGCCTGAAGATGCCATCGAGTCAGCTTCTCCTAGTTCCAGACTGAGTTATCGAAACTTTTTGCTCAAGGCAGCGGAGATCGAACGACAAGCTCAGGAAAATTACTGGCGAAGGCGGCATCCCAATATCGATGCGCTTCTTAAAAAGACGGAATAG
REF_MST28	I14	chrI	+	yes	177099	177803	F	705	ATGCAGACCCCTCCAGAAAGTACCGACGTCAAGTTAGATACGCTCAACGAACCTAGTGCACATTTAATTGAGAAAAATGTGGCCCTTCCTAAGGACATATTCCGTTCGTACTTGAGTTATTGGATCTATGAAATCGCTCGCTATACACCAGTCATGATTTTGTCCCTGGTAATAGGGGTTTTGGTTTTATTAATAATATTTTTTAATGACAACGAAGCTTGTGTTTTCAATTCTGCATACTTCGCTTTTCTTTCTCTTGTAGGTTTGTTAATAATATTAGGTGATGGTAATCCAAAGCTAGTCAGTCGTCGAAATTTTAGGACCGAGCTTTTAGTGGATGTCATCACACGTAAACCGGCGGTAGAAGGGAAAGAATGGAGGATCATCACATACAACATG…
REF_MST28	RM	chrI	+	yes	167013	167717	F	705	ATGCAGACCCCTCCAGAAAGTACCGACGTCAAGTTAGATACACTCAACGAACCTAGTGCACATTTAATTGAGAAAAATGTGGCCCTTCCTAAGGACATATTCCGTTCGTACTTGAGTTATTGGATCTATGAAATCGCTCGCTATACACCAGTCATGATTTTGTCCCTGGTAATAGGGGTTTTGGTTTTATTAATTATATTTTTTAATGACAACGAAGCTTGTGTTTTCAATTCTGCAATACTTGCTTTTACTTCTCTTGTAGGTTTGTTAATAATATTAGGTGATGGTAATCCAAAGCTAGTCAGTCGTCGAAATTTTAGGACCGAGCTTTTAGTGGATGTCATCACACGTAAACCGGCAGTAGAAGGGAAAGAATGGAGGATCATCACATACAACATG…
REF_MST28	Y10	chrI	+	yes	192348	193052	F	705	ATGCAGACCCCTCCAGAAAGTACCGACGTCAAGTTAGATACACTCAACGAACCTAGTGCACATTTAATTGAGAAAAATGTGGCCCTTCCTAAGGACATATTCCGTTCGTACTTGAGTTATTGGATCTATGAAATCGCTCGCTATACACCAGTCATGATTTTGTCCCTGGTAATAGGGGTTTTGGTTTTATTAATTATATTTTTTAATGACAACGAAGCTTGTGTTTTCAATTCTGCAATACTTGCTTTTACTTCTCTTGTAGGTTTGTTAATAATATTAGGTGATGGTAATCCAAAGCTAGTCAGTCGTCGAAATTTTAGGACCGAGCTTTTAGTGGATGTCATCACACGTAAACCGGCAGTAGAAGGGAAAGAATGGAGGATCATCACATACAACATG…
REF_MST28	YJM978	chrI	+	yes	192897	193601	F	705	ATGCAGACCCCTCCAGAAAGTACCGACGTCAAGTTAGATACACTCAACGAACCTAGTGCACATTTAATTGAGAAAAATGTGGCCCTTCCTAAGGACATATTCCGTTCGTACTTGAGTTATTGGATCTATGAAATCGCTCGCTATACACCAGTCATGATTTTGTCCCTGGTAATAGGGGTTTTGGTTTTATTAATTATATTTTTTAATGACAACGAAGCTTGTGTTTTCAATTCTGCAATACTTGCTTTTACTTCTCTTGTAGGTTTGTTAATAATATTAGGTGATGGTAATCCAAAGCTAGTCAGTCGTCGAAATTTTAGGACCGAGCTTTTAGTGGATGTCATCACACGTAAACCGGCAGTAGAAGGGAAAGAATGGAGGATCATCACATACAACATG…
REF_MST28	YJM978	chrVII	+	yes	419179	419883	F	705	ATGCAAACCCCTTCAGAAAATACCAACGCCAAGTCGGATTCTCTCGACGAACCCGGTGCATATTTAATCGAGGAAAATGTGGCTCTTCCTAAGGACATATTCCGTTCGTACTTGAGTTATTGGATCTATGAAATCGCTCGCTATACACCAGTCATGATTTTGTCCCTGGTAATAGGGGTTTTGGTTTTATTAATTATATTTTTTAATGACAACGAAGCTTGTGTTTTCAATTCTGCATACTTCGCTTTTCTTTCTCTTGTAGTTTTGTTAATAATATTAGGTGATGGTAATCCAAAGCTAGTCAGTCGTCGAAATTTTAGGACCGAGCTTTTAGTGGATGTCATCACACGTAAACCGGCGGTAGAAGGGAAAGAATGGAGGATCATCACATACAACATG…
REF_MST28	YJM981	chrI	+	yes	177498	178202	F	705	ATGCAGACCCCTCCAGAAAGTACCGACGTCAAGTTAGATACACTCAACGAACCTAGTGCACATTTAATTGAGAAAAATGTGGCCCTTCCTAAGGACATATTCCGTTCGTACTTGAGTTATTGGATCTATGAAATCGCTCGCTATACACCAGTCATGATTTTGTCCCTGGTAATAGGGGTTTTGGTTTTATTAATTATATTTTTTAATGACAACGAAGCTTGTGTTTTCAATTCTGCAATACTTGCTTTTACTTCTCTTGTAGGTTTGTTAATAATATTAGGTGATGGTAATCCAAAGCTAGTCAGTCGTCGAAATTTTAGGACCGAGCTTTTAGTGGATGTCATCACACGTAAACCGGCAGTAGAAGGGAAAGAATGGAGGATCATCACATACAACATG…
REF_MST28	YPS1009	chrI	+	yes	187815	188519	F	705	ATGCAGACCCCTCCAGAAAGTACCGACGTCAAGTTAGATACGCTCAACGAACCTAGTGCACATTTAATTGAGAAAAATGTGGCCCTTCCTAAGGACATATTCTATTCGTACTGGAGTTATTGGATCTATGAAATCGCTCGCTATACACCAGTCATGATTTTGTCCCTGGCAATAGGGATTTTGGTTTTATTAATTATATTTTTTAATGACAACGAACCTTGTGTTTTCAATTCTGCAATATTGGCTTCTCTTTCTCTTGTAGTTTTGTTAATAATATTAGGTGATGGTAATCCAAAGCTAGTCAGTCGTCGAAATTTTAGGACCGAGCTTTTAGTGGATGTCATCGCACGTAAACCGGCGGTAGAAGGGAAAGAATGGAGGATCATCACATACAACATG…
REF_MST28	YPS1009	chrVII	+	yes	399030	399887	F	858	ATGAAAAGAAGAAAAGAATATGAAAGGGGTTCTGAATTGCTAAAATATTTCGTCAAAGCTCAATTAGTATCAAGATCAAGTCGTAATTCGAATCAGCATAACAACCTCCAAAACCATATAATAACCTTACACAATACAAGATATCAATTCAACATGCAAACCCCTTCAGAAAATACCAACGCCAAGTCGGATTCTCTCGACGAACCCGGTGCATATTTAATCGAGGAAAATGTGGCTCTTCCTAAGGACATATTCCGTTCGTACTTGAGTTATTGGATCTATGAAATCGCTCGCTATACACCAGTCATGATTTTGTCCCTGGTAATAGGGGTTTTGGTTTTATTAATTATATTTTTTAATGACAACGAAGCTTGTGTTTTCAATTCTGCATACTTCGCT…
REF_MST28	YPS163	chrI	+	yes	180809	181513	F	705	ATGCAGACCCCTCCAGAAAGTACCGACGTCAAGTTAGATACGCTCAACGAACCTAGTGCACATTTAATTGAGAAAAATGTGGCCCTTCCTAAGGACATATTCCGTTCGTACTTGAGTTATTGGATCTATGAAATCGCTCGCTATACACCAGTCATGATTTTGTCCCTGGTAATAGGGGTTTTGGTTTTATTAATTATATTTTTTAATGACAACGAAGCTTGTGTTTTCAATTCTGCAATATTTGCTTTTACTTCTCTTGTAGGTTTGTTAATAATATTAAGTGATGGTAATCCAAAGCTAGTCAGTCGTCGAAATTTTAGGACCGAGCTTTTAGTGGATGTCATCACACGTAAACCGGCGGTAGAAGGGAAAGAATGGAGGATCATCACATACAACATG…
REF_PRM8	BY	chrVII	+	yes	403017	403730	F	714	ATGCAAACCCCTTCAGAAAATACCAACGCCAAGTCGGATTCTCTCGACGAACCCGGTGCATATTTAATCGAGGAAAATGTGGCTCTTCCTAAGGACATATTCCATTCGTACTTGAGTTATTGGATATATGAAGCAGCTCACTGTACACCGGTCATGCTTTTGTCTCTAGTAATTGGGGTTTTAATCTCAATAATTATTCTTTTTCATGATAACGAAAATTGCGTTGGGGTTTCTGTAGGGTTTCTCCTCATATTCTCTGGCATTTTAGTGATAGTTCTAATACTCAGGTTTGGACCACAGATCAGTGATGAAGATTTCAAATGTAAGCTACTGATGGAAATTATCACACGGAAACCTACGGTAAAGGGGAAAGAATGGAGGACAATTACATACAAGATG…
REF_PRM8	CBS2888	chrI	+	yes	175542	176393	F	852	ATGAAAAAAATGCCTCCGAAGCAAAAAGCAGGTGATGGAAAAAGCTTCAATTGGTATAAGACAGATCGCTATTTTGATCAGCATAACATCTTTCAACACCATAACACAGCTATAGAGAAGACAAGATATAAACTGGGCATGCAAACATCTTCAGAAAATACCAACGCCAAGTCGGATTCTCTCGACGAACCCAGTGCATATTTAATCGAGGAAAATGTGGCTCTTCCTAAGGACATATTCCATTCGTACTTGAGTTATTGGATATATGAAGCAGCTCACTGTACACCGGTCATGTTTTTGTCTCTAGTAATTGGGGTTTTAATCTCAATAATTATTCTTTTTCATGATAACGAAAATTGCGTTGGGGTTTCTGTAGGGTTTCTCCTCATATTCTCTGGC…
REF_PRM8	I14	chrI	+	yes	176011	176724	F	714	ATGCAGACCCCTCCAGAAAGTACCGACGTCAAGTTAGATACACTCAACGAACCTAGTGCACATTTAATTGAGAAAAATGTGGCCCTTCCTAAGGACATATTCCGTTCGTACTTGAGTTATTGGATCTATGAAATCGCTCGCTATACACCAGTCATGATTTTGTCCCTGGTAATAGGGGTTTTGGTTTTATTAATTATATTCTTTAATGACAACGAAGCTTGCCTTGCGTTTTCTGTACCGTTTCTCCTCATATTCTCTGTCATTTTAGTGTTAGTTCTAATACTCAGGTTTGGACCACAGATCAGTGATGAAGATTTCAAATGTAAGCTACTGATGGAAATTATCACACGGAAACCTACGGTAAAGGGGAAAGAATGGAGGACAATTACATACAAGATG…
REF_PRM8	YJM978	chrI	+	yes	191674	192522	F	849	ATGAAAAATGCCTCCGAAGCAAAAACAAGTGATGAAAAAAGCTTCAATTGGTATAAGACAGATCGCTATTTTGATCAGCATAACATCTTTCAACACCATAGCACAGCTATAAACTATACAAGATATAAATTGGGCATGCAGACCCCTTCAGAAAGTACCGACGCCAAGTCGGATTCTCTCGACGAACCCAGTGCATATTTAATCGAGGAAAATGTGGCTCTTCCTAAGGACATATTCGGTTCGTACTTAAGTTATTGGATATATGAAGCAGCTCACTGTACACCAGCCATGATTTTGTCCCTGGTAATAGGGGTTTTGGTTTTATTAATTATATTCTTTAATGACAACGAAGCTTGCCTTGCGTTTTCTGTAGCGTTTCTCCTCATATTCTCTGTCATT…
REF_PRM9	273614	chrI	+	no	168476	169159	F	684	ATGCAAACATCTTCAGAAAGTACCGACGCCAAGTCGGATTCTCTCGACGAACCCAGTGCATATTTAATTGAGAAAAATGTGGCTCTTCCCAAGGACATATTCGGTTCGTACTTAAGTTATTGGATATATGAAGTTACTCGTCATAAAGCGGCAGTAATTTTGCTCGTACTTATTGTGACTTCAATTTTATTATTAGTGTTTTTTTATAATACGGAATTTTGCGTTGCCTTTGAGATACTATTGTTTTCCTTTTGCTTTGCAGGAACATGCATGGTTGTAATTGCATTTAGTGAACCGATCGGTGATCGGGAATTTAAAGTTAAGCTTCTGATGGAAATTATCACACGTAAACCGGCGGTAAAGGGGAAAGAATGGAGGACAATTACATATAATATGAAT…
REF_PRM9	BY	chrI	+	yes	187605	188501	F	897	ATGTCGCCTCAATACCATTTTTATTTTGTATCATTCCGGAACTTAGTATTGAATGAAAAATGCCTCCGAAGTAAAAAGCAGGTGATGAAAAGTTTCAATTGGTATAAGACAGATCGCTATTTTGATCCGCATAACATCCTTCAACACCATAGCAGAGCTATAGAGAAGACAAGATATAAACTGGGCATGCAAACATCTTCAGAAAGTACCGACGCCAAGTCGGATTTTCTCGACGAACCCAGTGCATATTTAATTGAGAAAAATGTGGCTCTTCCCAAGGACATATTCGGTTCGTACTTAAGTTATTGGATATATGAAGTTACTCGTCATAAAGCGGCAGTAATTTTGCTCGTACTTATTGTGACTTCAATTTTATTATTAGTGTTTTTTTATAATACG…
REF_PRM9	I14	chrI	+	yes	174758	175627	F	870	ATGTCGCCTCAATACCATTTTTATTTTGTATCATTCCGGAACTTAGTATTGAATGAAAAATGCCTCCGAAGTAAAAAGCAGGTGATGAAAAGTTTCAATTGGTATAAGACAGATCGCTATTTTGATCCGCATAACATCCTTCAACACCATAGCAGAGCTATAGAGAAGACAAGATATAAACTGGGCATGCAAACATCTTCAGAAAGTACCGACGCCAAGTCGGATTCTCTCGACGAACCCAGTGCATATTTAATTGAGAAAAATGTGGCTCTTCCCAAGGACATATTCGGTTCGTACTTAAGTTATTGGATATATGAAGTTACTCGTCATAAAGCGGCAGTAATTTTGCTCGTACTTATTGTGACTTCAATTTTATTATTAGTGTTTTTTTATAATACG…
REF_PRM9	RM	chrI	+	no	165955	166605	F	651	ATGCAAACATCTTCAGAAAGTACCGACGCCAAGTCGGATTCTCTCGACGAACCCAGTGCATATTTAATTGAGAAAAATGTGGCTCTTCCCAAGGACATATTCGGTTCGTACTTAAGTTATTGGATATATGAAGTTACTCGTCATAAAGCGGCAGTAATTTTGCTCGTACTTATTGTGACTTCAATTTTATTATTAGTGTTTTTTTATAATACGGAATTTTGCGTTGCCTTTGAGATACTATTGTTTTCCTTTTGCTTTGCAGGAACATGCATGGTTGTAATTGCATTTAGTGAACCGATCGGTGATCGGGAATTTAAAGTTAAGCTTCTGATGGAAATTATCACACGTAAACCGGCGGTAAAGGGGAAAGAATGGAGGACAATTACATATAATATGAAT…
REF_PRM9	Y10	chrI	+	no	191290	191973	F	684	ATGCAAACATCTTCAGAAAGTACCGACGCCAAGTCGGATTCTCTCGACGAACCCAGTGCATATTTAATTGAGAAAAATGTGGCTCTTCCCAAGGACATATTCGGTTCGTACTTAAGTTATTGGATATATGAAGTTACTCGTCATAAAGCGGCAGTAATTTTGCTCGTACTTATTGTGACTTCAATTTTATTATTAGTGTTTTTTTATAATACGGAATTTTGCGTTGCCTTTGAGATACTATTGTTTTCCTTTTGCTTTGCAGGAACATGCATGGTTGTAATTGCATTTAGTGAACCGATCGGTGATCGGGAATTTAAAGTTAAGCTTCTGATGGAAATTATCACACGTAAACCGGCGGTAAAGGGGAAAGAATGGAGGACAATTACATATAATATGAAT…
REF_PRM9	YJM981	chrI	+	no	176440	177123	F	684	ATGCAAACATCTTCAGAAAGTACCGACGCCAAGTCGGATTCTCTCGACGAACCCAGTGCATATTTAATTGAGAAAAATGTGGCTCTTCCCAAGGACATATTCGGTTCGTACTTAAGTTATTGGATATATGAAGTTACTCGTCATAAAGCGGCAGTAATTTTGCTCGTACTTATTGTGACTTCAATTTTATTATTAGTGTTTTTTTATAATACGGAATTTTGCGTTGCCTTTGAGATACTATTGTTTTCCTTTTGCTTTGCAGGAACATGCATGGTTGTAATTGCATTTAGTGAACCGATCGGTGATCGGGAATTTAAAGTTAAGCTTCTGATGGAAATTATCACACGTAAACCGGCGGTAAAGGGGAAAGAATGGAGGACAATTACATATAATATGAAT…
REF_PRM9	YPS163	chrI	+	no	179742	180425	F	684	ATGCAAACATCTTCAGAAAGTACCGACGCCAAGTCGGATTCTCTCGACGAACCCAGTGCATATTTAATTGAGAAAAATGTGGCTCTTCCCAAGGACATATTCGGTTCGTACTTAAGTTATTGGATATATGAAGTTACTCGTCATAAAGCGGCAGTAATTTTGCTCGTACTTATTGTGACTTCAATTTTATTATTAGTGTTTTTTTATAATACGGAATTTTGCGTTGCCTTTGAGATACTATTGTTTTCCTTTTGCTTTCCAGGAACATGCATGGTTGTAATTGCATTTAGTGAACCGATCGGTGATCGGGAATTTAAAGTTAAGCTTCTGATGGAAATTATCACACGTAAACCGGCGATAAAGGGGAAAGAATGGAGGACAATTACATACAAGATGAAC…
REF_UIP3	273614	chrI	+	yes	165213	165920	F	708	ATGCAAACCCCTTCAGAAAATACCGACGTCAAGTTGGATACTCTCGACGAACCCAGTGCACATTTAATCGAGGAAAATGTGGCTCTTCCAGAGGATACATTCAATTCGTACTGGAGTTATATACTTAATGAAATCGCTCGTTGTAAACCGCTAATGATTATGTTCCTAATACCTGTGTGTTTGGTTTTATTGATTACGTTTTTTCATGATATCAAAGGTATCCTTGTGTTTTTAGTGATTTCTCTTATCCTCTCTATTATCATTTTATTGATCGGTATAACTGCCTTCGTGTCTGAGACCTTGAATAAGGGTTCCATAATTAAGCTTTTAGTAGAAGTCATTACACGTAAACCAGCAGTAGGGGGGAAGGAATGGAGAATAATCGCATATAACATGAAC…
REF_UIP3	BY	chrI	+	yes	184539	185246	F	708	ATGCAAACCCCTTCAGAAAATACCGACGTCAAGTTGGATACTCTCGACGAACCCAGTGCACATTTAATCGAGGAAAATGTGGCTCTTCCAGAGGATACATTCAATTCGTACTGGAGTTATATACTTAATGAAATCGCTCGTTGTAAACCGCTAATGATTATGTTCCTAATACCTGTGTGTTTGGTTTTATTGATTACGTTTTTTCATGATATCAAAGGTATCCTTGTGTTTTTAGTGATTTCTCTTATCCTCTCTATTATCATTTTATTGATCGGTATAACTGCCTTCGTGTCTGAGACCTTGAATAAGGGTTTCATAATTAAGCTTTTAGTAGAAGTCATTACACGTAAACCAGCAGTAGGGGGGAAGGAATGGAGAATAATCGCATATAATATGAAC…
REF_UIP3	CBS2888	chrI	+	yes	171117	171824	F	708	ATGCAAACCCCTTCAGAAAATACCGACGTCAAGTTGGATACTCTCGACGAACCCAGTGCACATTTAATCGAGGAAAATGTGGCTCTTCCAGAGGATACATTCAATTCGTACTGGAGTTATATACTTAATGAAATCGCTCGTTGTAAACCGCTAATGATTATGCTCCTAATACCTGTGTGTTTGGTTTTATTGATTACGTTTTTTCATGATATCAAAGGTATCCTTGTGTTTTTAGTGATTTCTCTTATCCTCTCTATTATCATTTTATTGATCGGTATAACTGCCTTCGTGTCTGAGACCTTGAATAAGGGTTCCATAATTAAGCTTTTAGTAGAAGTTATTACACGTAAACCAGCAGTAGGGGGGAAGGAATGGAGAATAATCGCATATAATATGAAC…
REF_UIP3	CLIB413	chrI	+	yes	179339	180046	F	708	ATGCAAACCCCTTCAGAAAATACCGACGTCAAGTTGGATACTCTCGACGAACCCAGTGCACATTTAATCGAGGAAAATGTGGCTCTTCCAGAGGATACATTCAATTCGTACTGGAGTTATATACTTAATGAAATCGCTCGTTGTAAACCGCTAATGATTATGTTCCTAATACCTGTGTGTTTGGTTTTATTGATTACGTTTTTTCATGATATCAAAGGTATCCTTGTGTTTTTAGTGATTTCTCTTATCCTCTCTATTATCATTTTATTGATCGGTATAACTGCCTTCGTGTCTGAGACCTTGAATAAGGGTTCCATAATTAAGCTTTTAGTAGAAGTCATTACACGTAAACCAGCAGTAGGGGGGAAGGAATGGAGAATAATCGCATATAACATGAAC…
REF_UIP3	I14	chrI	+	yes	164784	165491	F	708	ATGCAAACCCCTTCAGAAAATACCGACGTCAAGTTGGATACTCTCGACGAACCCAGTGCACATTTAATCGAGGAAAATGTGGCTCTTCCAGAGGATACATTCAATTCGTACTGGAGTTATATACTTAATGAAATCGCTCGTTGTAAACCGCTAATGATTATGTTCCTAATACCTGTGTGTTTGGTTTTATTGATTACGTTTTTTCATGATATCAAAGGTATCCTTGTGTTTTTAGTGATTTCTCTTATCCTCTCTATTATCATTTTATTGATCGGTATAACTGCCTTCGTGTCTGAGACCTTGAATAAGGGTTCCATAATTAAGCTTTTAGTAGAAGTCATTACACGTAAACCAGCAGTAGGGGGGAAGGAATGGAGAATAATCGCATATAATATGAAC…
REF_UIP3	RM	chrI	+	yes	162695	163402	F	708	ATGCAAACCCCTTCAGAAAATACCGACGTCAAATTGGATACTCTCGACGAACCCAGTGCACATTTAATCGAGGAAAATGTGGCTCTTCCAGAGGATACATTCAATTCGTACCGGAGTTATATACTTAATGAAATCGCTCGTTGTAAACCGCTAATGATTATGTTCCTAATACCTGTGTGTTTGGTTTTATTGATTACGTTTTTTCATGATATCAAAGGTATCCTTGTGTTTTTAGTGATTTCTCTTATCCTCTCTATTATCATTTTATTGATCGGTATAACTGCCTTCGTGTCTGAGACCTTGAATAAGGGTTCCATAATTAAGCTTTTAGTAGAAGTCATTACACGTAAACCAGCAGTAGGGGGGAAGGAATGGAGAATAATCGCATATAATATGAAC…
REF_UIP3	Y10	chrI	+	yes	188030	188737	F	708	ATGCAAACCCCTTCAGAAAATACCGACGTCAAGTTGGATACTCTCGACGAACCCAGTGCACATTTAATCGAGGAAAATGTGGCTCTTCCAGAGGATACATTCAATTCGTACCGGAGTTATATACTTAATGAAATCGCTCGTTGTAAACCGCTAATGATTATGTTCCTAATACCTGTGTGTTTGGTTTTATTGATTACGTTTTTTCATGATATCAAAGGTATCCTTGTGTTTTTAGTGATTTCTCTTATCCTCTCTATTATCATTTTATTGATCGGTATAACTGCTTTCGTGTCTGAGACCTTGAATAAGGGTTCCATAATTAAGCTTTTAGTAGAAGTCATTACACGTAAACCAGCAGTAGGGGGGAAGGAATGGAGAATAATCGCATATAATATGAAC…
REF_UIP3	YJM981	chrI	+	yes	173184	173891	F	708	ATGCAAACCCCTTCAGAAAATACCGACGTCAAGTTGGATACTCTCGACGAACCCAGTGCACATTTAATCGAGGAAAATGTGGCTCTTCCAGAGGATACATTCAATTCGTACCGGAGTTATATACTTAATGAAATCGCTCGTTGTAAACCGCTAATGATTATGTTCCTAATACCTGTGTGTTTGGTTTTATTGATTACGTTTTTTCATGATATCAAAGGTATCCTTGTGTTTTTAGTGATTTCTCTTATCCTCTCTATTATCATTTTATTGATCGGTATAACTGCCTTCGTGTCTGAGACCTTGAATAAGGGTTCCATAATTAAGCTTTTAGTAGAAGTCATTACACGTAAACCAGCAGTAGGGGGGAAGGAATGGAGAATAATCGCATATAATATGAAC…
REF_UIP3	YPS1009	chrI	+	yes	182201	182908	F	708	ATGCGAACCCCTTCAGAAAATACCGACGTCAAGTTGGATACTCTCGACGAACCCAGTGCACATTTAATCGAGGAAAATGTGGCTCTTCCAGAGGATAAATTCAATTCGTACTGGAGTTATATACTTAATGAAATCGCTCGTTGTAAACCGCTAATGATTATGTTCCTAATACCTGTGTGTTTGGTTTTATTGATTACGTTTTTTCATGATATCAAAGGTATCCTTGTGTTTTTAGTGATTTCTCTTATCCTCTCTATTATCATTTTATTGATCGGTATAACTGCCTTCGTGTCTGAGACCTTGGATAAGGGTTCCATAATTAAGCTTTTAGTAGAAGTCATTACACGTAAACCAGCAGTAGGGGGGAAGGAATGGAGAATAATCGCATATAATATGAAC…
REF_YAR028W	273614	chrI	+	yes	166335	167039	F	705	ATGCAAACACCTTCAGAAAATACCGACGTTAAGATGGATACTCTCGACGAACCCAGTGCACATTTAATCGAAGAGAATGTAGCTCTTCCCGAAGACACATTCAGTTCACATCTGAGTTATGTACTTTATGAAATTGCTCATTGTAAACCGATCATGTTTATGATCATCATAATCGTGAGTTTGATCTCATTGATTGTGCTTTTTCATGATAACGACGGGTGCACTGTGATCTTAGTGATGTCCCTTATAGTAGCCTCCGTGGCTTTAGTGGTGGTTGCAGCATTCACATTCGGGAAAGCGATCACTGAACAGGAGTTCATGATAAAGCTTTTAGTGGAGGTGATCGCACGCAAGCCTGCGGGGAAGGAATGGGGTACTGTCGCATATAATATGAACCAA…
REF_YAR028W	BY	chrI	+	yes	185661	186365	F	705	ATGCAAACACCTTCAGAAAATACCGACGTAAAGATGGATACTCTCGACGAACCCAGTGCACATTTAATCGAAGAGAATGTAGCTCTTCCCGAAGACACATTCAGTTCACATCTGAGTTATGTACTTTATGAAATTGCTCATTGTAAACCGATCATGTTTATGATCATCATAATCGTGAGTTTGATCTCATTGATTGTGCTTTTTCATGATAACGACGGGTGCACTGTGATCTTAGTGATGTCCCTTATAGTAGCCTCCATGGCTTTAATGGTGGTTGCAGCATTCACATTCGGGAAAGCGATCACTGAACAGGAGTTCATGATAAAGCTTTTAGTGGAGGTGATCGCACGCAAGCCTGCGGGGAAGGAATGGGGTACTGTCGCATATAATATGAACCAA…
REF_YAR028W	CBS2888	chrI	+	yes	173538	174242	F	705	ATGCAAACCCCTTCAGAAAATACCGACGTCAAGTTGGATACTCTCGACGAACCCAGTGCACATTTAATCGAAGAGAATGTAGCTCTTCCCGAAGACACATTCAGTTCACATCTGAGTTATGTACTTTATGAAATTGCTCATTGTAAATCGATCATGTTTATGATCATCATAATCGTGAGTTTGATCTCATTGATTGTGCTTTTTCATGATAACGACGGGTGCACTGTGATCTTAGTGATGTCCCTTTTAGTAGCCTCCATGGCTTTACTGGTGGTTGCAGCATTCACATTCGGGAAAGCGATCACTGAACAGGAGTTCATGATAAAGCTTTTAGCGGAGATGATCGCACGCAAGCCTGCGGGGAAGGAATGGGGTACTGTCGCATATAATATGAACCAA…
REF_YAR028W	CLIB413	chrI	+	yes	180461	181165	F	705	ATGCAAACACCTTCAGAAAATACCGACGTTAAGATGGATACTCTCGACGAACCCAGTGCACATTTAATCGAAGAGAATGTAGCTCTTCCCGAAGACACATTCAGTTCACATCTGAGTTATGTACTTTATGAAATTGCTCATTGTAAACCGATCATGTTTATGATCATCATAATCGTGAGTTTGATCTCATTGATTGTGCTTTTTCATGATAACGACGGGTGCACTGTGATCTTAGTGATGTCCCTTATAGTAGCCTCCGTGGCTTTAGTGGTGGTTGCAGCATTCACATTCGGGAAAGCGATCACTGAACAGGAGTTCATGATAAAGCTTTTAGTGGAGGTGATCGCACGCAAGCCTGCGGGGAAGGAATGGGGTACTGTCGCATATAATATGAACCAA…
REF_YAR028W	I14	chrI	+	yes	172814	173518	F	705	ATGCAAACACCTTCAGAAAATACCGACGTTAAGATGGATACTCTCGACGAACCCAGTGCACATTTAATCGAAGAGAATGTAGCTCTTCCCGAAGACACATTCAGTTCACATCTGAGTTATGTACTTTATGAAATTGCTCATTGTAAACCGATCATGTTTATGATCATCATAATCGTGAGTTTGATCTCATTGATTGTGCTTTTTCATGATAACGACGGGTGCACTGTGATCTTAGTGATGTCCCTTTTAGTAGCCTCCATGGCTTTACTGGTGGTTGCAGCATTCACATTCGGGAAAGCGATCACTGAACAGGAGTTCATGATAAAGCTTTTAGCGGAGGTGATCGCACGCAAGCCTGCGGGGAAGGAATGGGGTACTGTCGCATATAATATGAACCAA…
REF_YAR028W	RM	chrI	+	no	163819	164265	F	447	ATGCAAACACCTTCAGAAAATACCGACGTTAAGATGGATACTCTCGACGAACCCAGTGCACATTTAATCGAAGAGAATGTAGCTCTTCCCGAAGACACATTCAGTTCACATCTGAGTTATGTACTTTATGAAATTGCTCATTGTAAACCGATCATGTTTATGATCATCATAATCGTGAGTTTGATCTCATTGATTGTGCTTTTTCATGATAACGACGAGTGCACTGTGATCTTAATGATATCCCTTTTAGTAGCCTCCATGGCTTTACTGGTGGTTGCAGCATTCACATTCGGGAAAGCGATAACTGAACAGGAGTTCATGATAAAGCTTTTAGCGGAGGTGATCGCACGCAAGCCTGCGGGGAAGGAATGGGGTACTGTCGCATATAATATGAACCAA…
REF_YAR028W	Y10	chrI	+	yes	189152	189856	F	705	ATGCAAACACCTTCAGAAAATACCGACGTTAAGATGGATACTCTCGACGAACCCAGTGCACATTTAATCGAAGAGAATGTAGCTCTTCCCGAAGACACATTCAGTTCACATCTGAGTTATGTACTTTATGAAATTGCTCATTGTAAACCGATCATGTTTATGATCATCATAATCGTGAGTTTGATCTCATTGATTGTGCTTTTTCATGATAACGACGGGTGCACTGTGATCTTAGTGATGTCCCTTATAGTAGCCTCCGTGGCTTTAGTGGTGGTTGCAGCATTCACATTCGGGAAAGCGATCACTGAACAGGAGTTCATGATAAAGCTTTTAGTGGAGGTGATCGCACGCAAGCCTGCGGGGAAGGAATGGGGTACTGTCGCATATAATATGAACCAA…
REF_YAR028W	YJM981	chrI	+	no	174307	174729	F	423	ATGCAAACACCTTCAGAAAATACCGACGTTAAGATGGATACTCTCGACGAACCCAGTGCACATTTAATCGAAGAGAATGTAGCTCTTCCCGAAGACACATTCAGTTCACATCTGAGTTATGTACTTTATGAAATTGCTCATTGTAAACCGATCATGTTTATGATCATCATAATCGTGAGTTTGATCTCATTGATTGTGCTTTTTCATGATAACGACGAGTGCACTGTGATCTTAATGATATCCCTTTTAGTAGCCTCCATGGCTTTACTGGTGGTTGCAGCATTCACATTCGGGAAAGCGATAACTGAACAGGAGTTCATGATAAAGCTTTTAGCGGAGGTGATCGCACGCAAGCCTGCGGGGAAGGAATGGGGTACTGTCGCATATAATATGAACCAA…
REF_YAR028W	YPS1009	chrI	+	yes	184622	185326	F	705	ATGCAAACCCCTTCTGAAAATACCGACGTCAAGTTGGATACTCTCGACGAACCCAGTGCACATTTAATCGAGGAAAATGTAGCTCTTCCCGAAGACACATTCAGTTCACATCTGAGTTATGTACTTTATGAAATTGCTCATTGTAAACCGATCATGTTTATGATTATCATAATCGTGAGTTTGATCTCATTGATTGTGCTTTTTCATGATAACGACGAGTGCACTGTGATCTTAGTGATATCCCTTTTAGTAGCCTCCATGGCTTTACTGGTGGTTGCAGCATTCACATTCGGGAAAGCGATCACTGAACAGGAGTTCATGATAAAGCTTTTAGCGGAGGTGATCGCACGCAAGCCTGCGGGGAAGGAATGGGGTACTGTCGCATATAATATGAACCAA…
REF_YAR028W	YPS163	chrI	+	yes	177608	178312	F	705	ATGCAAACACCTTCAGAAAATACCGACGTTAAGATGGATACTCTCGACGAACCCAGTGCACATTTAATCGAAGAGAATGTAGCTCTTCCCGAAGACACATTCAGTTCACATCTGAGTTATGTACTTTATGAAATTGCTCATTGTAAACCGATCATGTTTATGATCATCATAATCGTGAGTTTGATCTCATTGATTGTGCTTTTTCATGATAACGACGGGTGCACTGTGATCTTAGTGATGTCCCTTATAGTAGCCTCCATGGCTTTAGTGGTGGTTGCAGCATTCACATTCGGGAAAGCGATCACTGAACAGGAGTTCATGATAAAGCTTTTAGTGGAGGTGATCGCACGCAAGCCTGCGGGGAAGGAATGGGGTACTGTCGCATATAATATGAACCAA…
REF_YAR029W	273614	chrI	+	yes	167769	168041	F	273	ATGAACGAATATCTATTTGACCATGAAATATGGAGTACCCCTTATTACTTTTATTGTGAAGAAGATTGCCATCGTTATTTTCTAAATTTTATTGAGGGAAGAACTTTCGAGAAGCCAACAAGCAACGCTGAGGAAAATGTACAGGAGACTGAAGCTGGCGAGTCTTTCACATTAAATCCCGGACCAGATTTTCAAAATTGCTTTTCCAAGACAGCGGATATTGTAGAACAATCTCAAGTGAAGTATTGGCAAGATATTGGTGCAATTATTTGA
REF_YAR029W	BY	chrI	+	yes	187090	187314	F	225	ATGAATAAATATCTATTTGACCATAAAATATGGAGTACTCCTTACTACTTTTATTGCGAAGAAGATTGCCACCGTCTTTTTCTAAGTTTTATTGAGGGAAGAACTTTCGAGAAGCCAACAAGCAACGCTGAGGAAAATGTACAGGAGACTGAAGCTGGCGAATCTTTCACATTAAATCCCGGAGAAGATTTTCAAAATTGCTTTCCAAGACAGCGGATATTGTAG
REF_YAR029W	CBS2888	chrI	+	yes	174971	175243	F	273	ATGAACGAATATCTATTTGACCATGAAATATGGAGTACCCCTTATTACTTTTATTGTGAAGAAGATTGCCATCGTTATTTTCTAAATTTTATTGAGGGAAGAACTTTCGAGAAGCCAACAAGCAACGCTGAGGAAAATGTACAGGAGACTGAAGCTGGCGAATCTTTCACATTAAATCCCGGACCAGATTTTCAAAATTGCTTTTCCAAGACAGCGGATATTGTAGAACAATCTCAAGTGAAGTATTGGCAAGATATTGGTGCAATTATTTGA
REF_YAR029W	CLIB219	chrI	+	yes	178302	178526	F	225	ATGAACGAATATCTATTTGACCATGAAATATGGAGTACCCCTTATTACTTTTATTGTGAAGAAGATTGCCATCGTTATTTTCTAAATTTTATTGAGGGAAGAACTTTCGAGAAGCCAACAAGCAACGCTGAGGAAAATGTACAGGAGACTGAAGCTGGCGAATCTTTCACATTAAATCCCGGACCAGATTTTCAAAATTGCTTTCCAAGACAGCGGATATTGTAG
REF_YAR029W	CLIB413	chrI	+	yes	181895	182167	F	273	ATGAACGAATATCTATTTGACCATGAAATATGGAGTACCCCTTATTACTTTTATTGTGAAGAAGATTGCCATCGTTATTTTCTAAATTTTATTGAGGGAAGAACTTTCGAGAAGCCAACAAGCAACGCTGAGGAAAATGTACAGGAGACTGAAGCTGGCGAGTCTTTCACATTAAATCCCGGACCAGATTTTCAAAATTGCTTTTCCAAGACAGCGGATATTGTAGAACAATCTCAAGTGAAGTATTGGCAAGATATTGGTGCAATTATTTGA
REF_YAR029W	I14	chrI	+	no	174243	174437	F	195	ATGAACGAATATCTATTTGACCATAAAATATGGAGTACTCCTTACTACTTTTATTGCGAAGAAGATTGCCACCGTCTTTTTCTAAGTTTTATTGAGGGAAGAACTTTCGAGAAGCCAACAAGCAACGCTGAGGAAAATGTACAGGAGACTGAAGCTGGCGAATCTTTCACATTAAATCCCGGACCAGATTTTTAA
REF_YAR029W	RM	chrI	+	yes	165251	165523	F	273	ATGAATAAATATCTATTTGACCATAAAATATGGAGTACTCCTTACTACTTTTATTGCGAAGAAGATTGCCACCGTCTTTTTCTAAGTTTTATTGAGGGAAGAACTTTCGAGAAGCCAACTAGCAACGCTGAGGAAAATGTACAGGAGACTGAAGCTGGCGAATCTTTCACATTAAATCCCGGACCAGATTTTCAAAATTGCTTTTCCAAGACAGCGGATATTGTAGAACAATCTCAAGTGAAGTATTGGCAAGATATTGGTGCAATTATTTGA
REF_YAR029W	Y10	chrI	+	yes	190583	190855	F	273	ATGAATAAATATCTATTTGACCATAAAATATGGAGTACTCCTTACTACTTTTATTGCGAAGAAGATTGCCACCGTCTTTTTCTAAGTTTTATTGAGGGAAGAACTTTCGAGAAGCCAACTAGCAACGCTGAGGAAAATGTACAGGAGACTGAAGCTGGCGAATCTTTCACATTAAATCCCGGACCAGATTTTCAAAATTGCTTTTCCAAGACAGCGGATATTGTAGAACAATCTCAAGTGAAGTATTGGCAAGATATTGGTGCAATTATTTGA
REF_YAR029W	YJM978	chrI	+	yes	191106	191330	F	225	ATGAATAAATATCTATTTGACCATAAAATATGGAGTACTCCTTACTACTTTTATTGCGAAGAAGATTGCCACCGTCTTTTTCTAAGTTTTATTGAGGGAAGAACTTTCGAGAAGCCAACAAGCAACGCTGAGGAAAATGTACAGGAGACTGAAGCTGGCGAATCTTTCACATTAAATCCCGGACCAGATTTTCAAAACTGCTTTCCAAGACAGCGGATATTGTAG
REF_YAR029W	YJM981	chrI	+	yes	175736	176008	F	273	ATGAATAAATATCTATTTGACCATAAAATATGGAGTACTCCTTACTACTTTTATTGCGAAGAAGATTGCCACCGTCTTTTTCTAAGTTTTATTGAGGGAAGAACTTTCGAGAAGCCAACTAGCAACGCTGAGGAAAATGTACAGGAGACTGAAGCTGGCGAATCTTTCACATTAAATCCCGGACCAGATTTTCAAAATTGCTTTTCCAAGACAGCGGATATTGTAGAACAATCTCAAGTGAAGTATTGGCAAGATATTGGTGCAATTATTTGA
REF_YAR029W	YPS1009	chrI	+	yes	186050	186355	F	306	ATGAATAAACATCTATTTGACCATAAAATATGGAGTACTCCTTACTACTTTTATTGCGAAGAAGATTGCCACCGTCTTTTTCTAAGTTTTATTGAGGGAAGAACTTTCGAGAAGCCAACAAGCAACGCTGAGGAAAATGTACAGGAGACTGAAGCTGGTGAATCTTTCACATTAAATCTCGGAGCAGATTTTCAAATTGCTTTCCAAGACAGCGGATATTGTAGAACAATCTTAAGTGAAGTATTGGCAAGATATCGATGCCATTATTTGAAAGGAAGGAGAAATATTCTGACAGTACCTTGCTAG
REF_YAR029W	YPS163	chrI	+	yes	175434	176009	F	576	ATGCATATATCTCTAGAAAGTACCGATACCAAATTGGATACATCCAACGAACCTAGTGCTCAATTAATCGAGGAAAATGTGGCTCTTCCTAAGGACATATTCCGTTCGTACTTGAGTTATTGGATTTATGAGGGGGCTCATAGTAAGCCGATAATGATTATGTTCCTGGCATCTGTAATTTTGATTCCACTGACTAATTTCCGAGTATACCATCTCATACCCCTTCTACCCTCTATTTTATGTTCATCTCCTCAACAGATCAACAATAAAGGATTTAATACTAACCTTTCGTCAGAGGTAAGCACGTGCAAGCCTTCGGTGAAGGAGGAATGGAGAATTATCACGTACAAGATGAACGAATATCTATTTGACCATGAAATATGGAGTACCCCTTATTAC…
REF_YAR029W	YPS163	chrI	+	yes	179037	179261	F	225	ATGAATAAATATCTATTTGACTATAAAATATGGAGTACTCCTTACTACTTTTATTGCGAAGAAGATTGCCACCGTCTTTTTCTAAGTTTTATTGAGAGAAGAACTTTCGAGAAGCCAACAAGCAACGCTGAGGAAAATGTACAGGAGACTGAAGCTGGCGAATCTTTCACATTAAATCCCGGACCAGATTTTCAAAATTGCTTTCCAAGACAGCGGATATTGTAG
